# Supplementary material for: Hepatitis B Research in Peru, 1988–2023: Geographic Inequities, Thematic Gaps, and Misalignment with Disease Burden
Source: Pathogens. 2026 Jul 6;15(7):708. doi: 10.3390/pathogens15070708 (PMC13414854; doi:10.3390/pathogens15070708)
Supplement: Supplementary file 1 [file pathogens-15-00708-s001.zip]

Archive with 6 entries (6 files):
- Supplementary Tables.xlsx
- Figure S1.png
- Figure S2.png
- Figure S3.png
- Figure S4.png
- Figure S5.png
