# Supplementary material for: Hepatitis B Research in Peru, 1988–2023: Geographic Inequities, Thematic Gaps, and Misalignment with Disease Burden
Source: Pathogens. 2026 Jul 6;15(7):708. doi: 10.3390/pathogens15070708 (PMC13414854; doi:10.3390/pathogens15070708)
Supplement: Supplementary file 1 [file pathogens-15-00708-s001.zip › Supplementary Tables.xlsx]

## Sheet: TOTAL
ID	Source of origin	Year	Title	Type of Document	Journal/University	First author	All authors	Institutions	Colaboration network	Geographical region	Geographic landscape	Micro theme	Macro theme	Type of investigation	DOI/Link (URL)
1	Scopus	1988	Absence of Infection with Human Immunodeficiency Virus in Peruvian Prostitutes	Original article	AIDS Research and Human Retroviruses	Golenbock, D.T.	Golenbock, D.T.; Maki, D.G.; Guerra, J.; Abugattas, J.; Kemper, R.; Pfister, J.; Golubjatnikov, R.; Tejada, A.	University of Wisconsin Madison; Universidad Peruana Cayetano Heredia; Wisconsin State Laboratory of Hygiene; Universidad Nacional Mayor de San Marcos	International collaboration	Callao	Local	Seroprevalencia en población de riesgo	Epidemiology and Public Health	Descriptive observational	https://journals.sagepub.com/doi/abs/10.1089/aid.1988.4.493
2	Google Scholar	1989	Distribución seroepidemiológica de la hepatitis B y hepatitis Delta en diferentes comunidades indigenas de la Selva peruana	Undergraduate thesis	Universidad Peruana Cayetano Heredia	Colichón, A.	Colichón, A.	Universidad Peruana Cayetano Heredia	No collaboration	Amazonas; Loreto; Ucayali; Madre de Dios	Multiregional	Seroepidemiología del VHB y HDV / Comunidades indígenas	Epidemiology and Public Health	Descriptive observational	https://pesquisa.bvsalud.org/portal/resource/pt/lil-87760
3	Scopus	1989	The risk factors for hepatitis B virus infection in hospital personnel	Original article	Revista de Gastroenterología del Perú	Deville, J.	Deville, J.; Llanos, A.; Campos, M.; Philips, I.; Gotuzzo, E.; Kilpatrick, M.	Universidad Peruana Cayetano Heredia	No collaboration	Lima	Local	Factores de riesgo en personal de salud	Epidemiology and Public Health	Descriptive observational	https://europepmc.org/article/med/2491699
4	Scopus	1989	Serologic markers of viral hepatitis B in drug addicted++ patients at the Hermilio Valdizán Hospital	Original article	Revista de Gastroenterología del Perú	Farfán, G.	Farfán, G.; Vidal, J.; Phillips, I.; Llerena, S.	Universidad Peruana Cayetano Heredia	No collaboration	Lima	Local	Seroprevalencia en población de riesgo	Epidemiology and Public Health	Descriptive observational	https://europepmc.org/article/med/2519239
5	Scopus	1989	The determination of serological markers of the hepatitis B virus in high-risk areas of the Central Air Force Hospital of Peru	Original article	Revista de Gastroenterología del Perú	Valladares, G.	Valladares, G.; Galarza, J.; Espinoza, J.; Nieri, U.; Makino, R.; Berrocal, U.; Grados, N.	Hospital Central de la Fuerza Aérea del Perú	No collaboration	Lima	Local	Seroprevalencia en población de riesgo	Epidemiology and Public Health	Descriptive observational	https://pubmed.ncbi.nlm.nih.gov/2491697/
6	Scopus	1989	Prevalence of serologic markers of hepatitis B among health and administrative staff at a general hospital of the Peruvian jungle	Original article	Revista de Gastroenterología del Perú	Vildósola, H.	Vildósola, H.; Colichón, A.; Bardales, F.; Serván, J.C.	Universidad Nacional Mayor de San Marcos	No collaboration	Loreto	Local	Seroprevalencia en personal de salud	Epidemiology and Public Health	Analytical observational	https://europepmc.org/article/med/2519236
7	Scopus	1990	Prevalence of viral hepatitis B in a group of prostitutes living in Chimbote (Peru)	Original article	Revista de Gastroenterología del Perú	Colichón, A.	Colicón, A.; Cantella, R.; Romero, J.; Slava, M.E.; Gálvez, J.	Universidad Peruana Cayetano Heredia	No collaboration	Áncash	Local	Seroprevalencia en población de riesgo	Epidemiology and Public Health	Descriptive observational	https://europepmc.org/article/med/2129890
8	Scopus	1990	Serologic response to a DNA recombinant vaccine against hepatitis B in natives of the Peruvian Amazonian jungle	Original article	Revista de Gastroenterología del Perú	Colichón, A.	Colichón, A.; Vildósola, H.; Sjögren, M.; Cantella, R.; Rojas, C.	Universidad Peruana Cayetano Heredia	No collaboration	Amazonas	Local	Eficacia de vacuna	Prevention and Control	Experimental	https://europepmc.org/article/med/2151848
9	Scopus	1990	Hepatitis B in a highly active prostitute population: Evidence for a low risk of chronic antigenemia	Original article	The Journal of Infectious Diseases	Hyams, K.C.	Hyams, K.C.; Phillips, I.; Tejada, A.; Li, O.; Hermoza, P.; López, F.; Alva, P.; Chauca, G.; Sánchez, S.; Wignall, F.S.	U.S. Naval Medical Research Institute Detachment; Ministerio de Salud; Universidad Nacional Mayor de San Marcos	International collaboration	Lima; Loreto	Multiregional	Seroprevalencia en población de riesgo	Epidemiology and Public Health	Analytical observational	https://academic.oup.com/jid/article-abstract/162/2/295/2190406?login=false#google_vignette
10	Scopus	1990	Prevalence of hepatitis B surface antigen in general population of coast, mountain and forest regions of Peru. A preliminary report	Original article	Revista de Gastroenterología del Perú	Vildósola, H.	Vildósola, H.; Farfán, G.; Colán, E.; Delgado, G.; Mendoza, L.; Pineda, R.; Linares, O.; Miyasato, D.; Lescano, R.	Universidad Nacional Mayor de San Marcos	No collaboration	Lima; Loreto; Lambayeque; Arequipa; Ica; Amazonas; San Martín	Multiregional	Seroprevalencia en población general	Epidemiology and Public Health	Descriptive observational	https://europepmc.org/article/med/2129898
11	Google Scholar	1991	Prevalencia de hepatitis viral tipo B en pacientes y personal de tres unidades de hemodiálisis en Lima.	Original article	Revista Médica Herediana	Bussalleu, A.	Bussalleu, A.; Cieza, J.; Colichón, A.; Berrios, J.	Universidad Peruana Cayetano Heredia	No collaboration	Lima	Local	Seroprevalencia en población de riesgo	Epidemiology and Public Health	Analytical observational	https://revistas.upch.edu.pe/index.php/RMH/article/view/346
12	Google Scholar	1991	Elevada prevalencia de marcadores de Hepatitis B y Delta en el valle interandino de Abancay.	Original article	Revista Médica Herediana	Indacochea, S.	Indacochea, S.; Gotuzzo, E.; De la Fuente, J.; Phillips, I.; Whignal, S.	Centro Médico Santa Teresa de Abancay; Universidad Peruana Cayetano Heredia; U.S. Naval Medical Research Institute Detachment	International collaboration	Apurímac	Local	Seroprevalencia en población general	Epidemiology and Public Health	Analytical observational	https://revistas.upch.edu.pe/index.php/RMH/article/view/347
13	Scopus	1993	The serological response to a recombinant DNA vaccine in the native residents of 2 hyperendemic hepatitis B areas in the Peruvian Amazonia	Original article	Revista de Gastroenterología del Perú	Colichón, A.	Colichón, A.; Vildósola, H.; Sjögren, M.; Cantella, R.; Safari, A.	Universidad Peruana Cayetano Heredia	No collaboration	Amazonas; Ucayali	Multiregional	Eficacia de vacuna	Prevention and Control	Experimental	https://europepmc.org/article/med/8000015
14	Scopus	1993	Three-year incidence study of retroviral and viral hepatitis transmission in a peruvian prostitute population	Original article	Journal of Acquired Immune Deficiency Syndromes	Hyams, K.C.	Hyams, K.C.; Phillips, I.; Tejada, A.; Wignall, F.S.; Roberts, C.R.; Escamilla, J.	U.S. Naval Medical Research Institute Detachment; Ministerio de Salud; Universidad Nacional Mayor de San Marcos; Walter Reed Army Institute of Research	International collaboration	Callao; Lima	Multiregional	Seroprevalencia en población de riesgo	Epidemiology and Public Health	Analytical observational	https://apps.dtic.mil/sti/html/tr/ADA276187/
15	Scopus	1993	Mortality due to viral hepatitis B in Abancay	Original article	Revista de Gastroenterología del Perú	Indacochea, S.	Indacochea, S.; Gotuzzo, E.	Centro Médico Santa Teresa de Abancay	No collaboration	Apurímac	Local	Mortalidad	Epidemiology and Public Health	Descriptive observational	https://europepmc.org/article/med/8186381
16	Scopus	1993	Occupational exposure to hepatitis B virus in hospital personnel at the Naval Medical Center "Cirujano Mayor Santiago Távara"	Original article	Revista de Gastroenterología del Perú	Mejía, P.	Mejía, P.	Centro Médico Naval Cirujano Mayor Santiago Távara	No collaboration	Callao	Local	Seroprevalencia en personal de salud	Epidemiology and Public Health	Analytical observational	https://pubmed.ncbi.nlm.nih.gov/8219098/#full-view-affiliation-1
17	Scopus	1994	Chronic liver disease in Peru: Role of viral hepatitis	Original article	Journal of Medical Virology	Barham, W.B.	Barham, W.B.; Figueroa, R.; Phillips, I.; Hyams, K.C.	National Naval Medical Center; U.S. Naval Medical Research Institute Detachment; Hospital Nacional Edgardo Rebagliati Martins	International collaboration	Lima	Local	Etiología / Complicaciones clínicas	Clinics and Treatment	Analytical observational	https://onlinelibrary.wiley.com/doi/abs/10.1002/jmv.1890420206
18	Scopus	1994	Role of hepatitis B and delta viruses in the etiology of hepatocarcinoma and other chronic liver diseases	Original article	Revista de Gastroenterología del Perú	Bueno, R.R.H.H.	Bueno, R.R.H.H.; Indacochea, S.; Oberst, R.B.; Chauca, G.	Universidad Nacional de San Antonio Abad del Cusco	No collaboration	Cusco	Local	Etiología / Complicaciones clínicas	Clinics and Treatment	Descriptive observational	https://europepmc.org/article/med/7948941
19	Google Scholar	1994	Seropositividad del antígeno de superficie del virus de la Hepatitis B en personal Hospitalario	Original article	Revista de la Sociedad Peruana de Medicina Interna	Cabanillas, P.	Cabanillas, P.; Sánchez, V.; Gutierrez, J.; Guzmán, J.; Becerra, R.; Cerna, V.	Hospital Belén de Trujillo	No collaboration	La Libertad	Local	Seroprevalencia en personal de salud	Epidemiology and Public Health	Analytical observational	https://sisbib.unmsm.edu.pe/BVRevistas/spmi/v07n4/pdf/a07.pdf
20	Scopus	1994	Prevalence of serological markers of viral hepatitis A, B and delta in apparently healthy schoolchildren of Huanta, Peru	Original article	Revista de Gastroenterología del Perú	Cabezas, C.	Cabezas, C.; Gotuzzo, E.; Escamilla, J.; Phillips, I.	Instituto Nacional de Salud	No collaboration	Ayacucho	Local	Seroprevalencia en población general	Epidemiology and Public Health	Analytical observational	https://europepmc.org/article/med/7948940
21	Google Scholar	1994	Prevalencia de la hepatitis B (VHB) en gestantes	Original article	Revista del Servicio de Sanidad de las Fuerzas Policiales	Paucar, J.	Paucar, J.; Fernández, M.; Valenzuela, E.; Rhür, R.	Hospital Central de la Policía Nacional del Perú	No collaboration	Lima	Local	Prevalencia en gestantes / Marcadores serológicos	Epidemiology and Public Health	Descriptive observational	https://pesquisa.bvsalud.org/portal/resource/pt/lil-267290
22	Scopus	1995	Pilot program of immunization against viral hepatitis B, integrated in the extended immunization program in Abancay (peru)	Original article	Revista de Gastroenterología del Perú	Cabezas, C.	Cabezas, C.; Echevarría, C.; Gómez, G.; Gotuzzo, E.	Universidad Peruana Cayetano Heredia	No collaboration	Apurímac	Local	Cobertura de inmunización	Prevention and Control	Experimental	https://europepmc.org/article/med/8580449
23	Scopus	1995	Recombinant hepatitis B vaccine in health personnel of the Peruvian Institute of Social Security	Original article	Revista de Gastroenterología del Perú	Zumaeta, E.	Zumaeta, E.; Figueroa, R.; Ferrándiz, J.; González Griego, A.; Ramírez Albajés, V.	Hospital Nacional Edgardo Rebagliati Martins	No collaboration	Tumbes; Piura; Lambayeque; La Libertad; Áncash; Lima; Callao; Ica; Arequipa; Moquegua; Tacna	Multiregional	Eficacia de vacuna	Prevention and Control	Experimental	https://europepmc.org/article/med/7662916
24	Scopus	1996	Hepatitis B virus (HBV)/hepatitis D virus (HDV) coinfection in outbreaks of acute hepatitis in the Peruvian amazon basin: The roles of HDV genotype III and HBV genotype F	Original article	The Journal of Infectious Diseases	Casey, J.L.	Casey, J.L.; Niro, G.A.; Engle, R.E.; Vega, A.; Gomez, H.; McCarthy, M.; Watts, D.M.; Hyams, K.C.; Gerin, J.L.	Georgetown University Medical Center; U.S. Naval Medical Research Institute Detachment; Hospital Militar Santa Rosa	International collaboration	Loreto	Local	Biología molecular y genotipos	Basic Sciences and Virology	Descriptive observational	https://academic.oup.com/jid/article-abstract/174/5/920/806006?login=false
25	Google Scholar	1996	Prevalencia de la infección por el virus de la hepatitis b, en una institución para deficientes mentales	Undergraduate thesis	Universidad Nacional de San Agustín de Arequipa	Jove, W.	Jove, W.	Universidad Nacional de San Agustín de Arequipa	No collaboration	Arequipa	Local	Prevalencia y factores asociados / Discapacidad intelectual	Epidemiology and Public Health	Analytical observational	https://pesquisa.bvsalud.org/portal/resource/pt/lil-192294
26	Google Scholar	1997	Epidemiología de las hepatitis virales B (HVB) y delta (HVD) en el Perú	Review	Revista Peruana de Medicina Experimental y Salud Pública	Cabezas, C.	Cabezas, C.	Instituto Nacional de Salud	No collaboration	Todo el Perú	National	Epidemiología general	Epidemiology and Public Health	Review	https://rpmesp.ins.gob.pe/rpmesp/article/download/717/723
27	Google Scholar	1997	HORIZONTAL TRANSMISSION OF HBV INFECTION IN MIGRANTSFROM A HYPERENDEMIC AREA TO THEIR CONTACTS IN A LOW ENDEMICITY AREA IN PERU	Original article	Revista de Gastroenterología del Perú	Cabezas, C.	Cabezas, C.; Anaya, E.; Bartalesi, F.; Sánchez, J.	Instituto Nacional de Salud	No collaboration	Lima	Local	Mecanismos de transmisión	Epidemiology and Public Health	Analytical observational	https://europepmc.org/article/med/12219100
28	Google Scholar	1997	Seroepidemiología de hepatitis B en cuatro comunidades de la selva central del Perú	Original article	Revista Peruana de Medicina Experimental y Salud Pública	Chang, J.	Chang, J.; Zavaleta, A.; Phillips, I.	Universidad Peruana Cayetano Heredia; Instituto Nacional de Salud; U.S. Naval Medical Research Institute Detachment	International collaboration	Junín	Local	Seroprevalencia en población general	Epidemiology and Public Health	Analytical observational	http://www.scielo.org.pe/pdf/rins/v14n1/a08v14n1.pdf
29	Google Scholar	1997	Serologic tracers (HBsAg and HBsAc) of hepatitis B virus in expectant mothers of the Perinatal Maternal Institute	Undergraduate thesis	Universidad Ricardo Palma	García G., B.M.	García G., B.M.	Universidad Ricardo Palma	No collaboration	Lima	Local	Seroprevalencia en población de riesgo	Epidemiology and Public Health	Descriptive observational	https://inis.iaea.org/records/c6xzq-xba18
30	Google Scholar	1997	Cáncer Hepático en el área endémica de Hepatitis B y Delta: a propósito de 19 casos	Original article	Revista de Gastroenterología del Perú	Indacochea, S.	Indacochea, S.; Bueno, R.; De la Fuente, J.; Ferrufino, J.C.	Centro Médico Santa Teresa de Abancay	No collaboration	Cusco	Local	Etiología / Complicaciones clínicas	Clinics and Treatment	Descriptive observational	https://sisbib.unmsm.edu.pe/BVRevistas/gastro/vol_17n1/canc_hep.htm#
31	Google Scholar	1997	Prácticas sexuales de riesgo y seroprevalencia de infección por VIH-1. HTLV-1, sífilis y hepatitis B en varones drogadictos no endovenosos de Lima.	Original article	Revista Médica Herediana	Muñoz, D.	Muñoz, D.; Trujillo, L.; Gotuzzo, E.; Nizama, M.; Watts, D.	Universidad Peruana Cayetano Heredia; Instituto Nacional de Salud Mental Honorio Delgado - Hideyo Noguchi; U.S. Naval Medical Research Institute Detachment	International collaboration	Lima	Local	Seroprevalencia en población de riesgo	Epidemiology and Public Health	Analytical observational	https://revistas.upch.edu.pe/index.php/RMH/article/view/555
32	Google Scholar	1998	Estandarización de la PCR para el diagnóstico del virus de la hepatitis B en el Perú	Original article	Revista Peruana de Medicina Experimental y Salud Pública	Hijar, G.	Hijar, G.; Carrillo, C.; Padilla, C.; Cabezas, C.; Suárez, M.; Romero, G.; Montoya, Y.	Instituto Nacional de Salud	No collaboration	Lima	Local	Biología molecular y genotipos	Basic Sciences and Virology	Descriptive observational	http://www.scielo.org.pe/scielo.php?pid=S1726-46341998000100006&script=sci_arttext&tlng=es
33	Google Scholar	1998	Infección con virus de la Hepatitis B y Hepatitis C como factores de riesgo para hepatocarcinoma en el Perú: estudio de casos y controles	Original article	Revista de Gastroenterología del Perú	Ruiz, E.	Ruiz, E.; Almonte, M.; Pizarro, R.; Celis, J.; Montalbeti, J.A.; Urbano, R.	Instituto Nacional de Enfermedades Neoplásicas	No collaboration	Lima	Local	Etiología / Complicaciones clínicas	Clinics and Treatment	Analytical observational	https://sisbib.unmsm.edu.pe/BVRevistas/gastro/Vol_18N3/hepatitis.htm
34	Scopus	1998	Sexually transmitted infection in female sex workers: Reduced by condom use but not by a limited periodic examination program	Original article	Sexually Transmitted Diseases	Sánchez, J.	Sánchez, J.; Gotuzzo, E.; Escamilla, J.; Carrillo, C.; Moreyra, L.; Stamm, W.; Ashley, R.; Swenson, P.; Holmes, K.K.	Universidad Peruana Cayetano Heredia; U.S. Naval Medical Research Institute Detachment; Ministerio de Salud; University of Washington	International collaboration	Lima	Local	Seroprevalencia en población de riesgo	Epidemiology and Public Health	Analytical observational	https://journals.lww.com/stdjournal/abstract/1998/02000/sexually_transmitted_infections_in_female_sex.5.aspx
35	Google Scholar	1999	Marcadores serológicos de sífilis, hepatitis B y VIH en donantes de sangre en el Hospital Nacional Cayetano Heredia, Lima-Perú.	Original article	Revista Médica Herediana	De la Cruz, R.	De la Cruz, R.; Barrera, T.; Vidal, J.; Rodríguez, I.	Hospital Nacional Cayetano Heredia	No collaboration	Lima	Local	Seroprevalencia en banco de sangre	Epidemiology and Public Health	Analytical observational	https://revistas.upch.edu.pe/index.php/RMH/article/view/616
36	Google Scholar	1999	Prevalence of HBV in pregnant women from areas of different endemicity in Peru	Original article	Revista de Gastroenterología del Perú	Vásquez, S.	Vásquez, S.; García, B.; Torres, R.; Cabezas, C.; Suárez, M.; Larrabure, G.; Lucén, A.; Pernaz, G.; González, L.; Miranda, G.; Dávalos, E.; Galarza, C.; Camasca, N.; Jara, R.	Instituto Peruano de Energía Nuclear; Instituto Nacional de Salud; Instituto Nacional Materno Perinatal; Hospital de Apoyo La Merced; Hospital Regional Guillermo Díaz de la Vega; Hospital General de Huanta; Instituto de Investigaciones Clínicas	National collaboration	Lima; Junín; Apurímac; Ayacucho	Multiregional	Seroprevalencia en población de riesgo	Epidemiology and Public Health	Descriptive observational	https://www.osti.gov/etdeweb/biblio/699161
37	Scopus	2000	Efectividad absoluta y relativa de la vacunación antihepatitis B en niños de Quillabamba, Perú, 1997-1999	Original article	Revista Cubana de Investigaciones Biomédicas	Ramírez, V.	Ramírez, V.; González, A.; Almeida, R.; Fernández-Baca, D.; Macedo, Y.; González, G.; Alerm, A.; Díaz, R.	Centro de Ingeniería Genética y Biotecnología de La Habana	International collaboration	Cusco	Local	Eficacia de vacuna	Prevention and Control	Analytical observational	http://scielo.sld.cu/scielo.php?pid=S0864-03002000000100012&script=sci_arttext&tlng=en
38	Google Scholar	2000	Determinación del antígeno de superficie del virus de la hepatitis B por inmunoperoxidasa en un grupo de biopsias de cirrosis hepática	Original article	Revista de Gastroenterología del Perú	García Ahumada, F.	García, F.; Antúnez de Mayolo, E.; Morales, M.	Universidad Peruana Cayetano Heredia	No collaboration	Lima	Local	Diagnóstico laboratorial	Clinics and Treatment	Descriptive observational	https://pesquisa.bvsalud.org/portal/resource/pt/lil-262998
39	Google Scholar	2000	Impacto de la vacunación contra la hepatitis B, sobre la tasa de hepatits aguda, portadores crónicos y hepatocarcinoma	Review	Revista de Gastroenterología del Perú	Vildósola, H.	Vildósola, H.	Universidad Nacional Mayor de San Marcos	No collaboration	Todo el Perú	National	Eficacia de vacuna	Prevention and Control	Review	https://pesquisa.bvsalud.org/portal/resource/pt/lil-515816
40	Scopus	2000	Inmunogenicidad de la vacuna recombinante cubana contra la hepatitis B en trabajadores de la salud peruanos	Original article	Revista Cubana de Investigaciones Biomédicas	Zumaeta, E.	Zumaeta, E.; González, A.; Ramírez Albajés, V.; Figueroa, R.	Seguro Social de Salud	International collaboration	Todo el Perú	National	Eficacia de vacuna	Prevention and Control	Experimental	http://scielo.sld.cu/scielo.php?pid=S0864-03002000000100007&script=sci_arttext
41	Snowballing citation	2000	Impacto del programa de vacunación contra hepatitis viral B (HVB) integrado al programa ampliado de inmunizaciones (PAI) en Huanta (Perú) 1994 - 1997	Original article	Revista de Gastroenterología del Perú	Cabezas, C.	Cabezas, C.; Ramos, F.; Vega, M.; Suárez, M.; Romero, G.; Carrillo, C.; Strull, M.; Reyna, M.C.; García, M.P.; Gotuzzo, E.	Universidad Peruana Cayetano Heredia; Instituto Nacional de Salud; Hospital General de Huanta; Ministerio de Salud	National collaboration	Ayacucho	Local	Eficacia de vacuna	Prevention and Control	Experimental	https://pesquisa.bvsalud.org/portal/resource/pt/lil-270830?lang=es
42	Scopus	2001	Hepatitis B among health workers	Review	Revista de Gastroenterología del Perú	Miranda, J.	Miranda, J.; Cabezas, C.	Salud Sin Límites; Instituto Nacional de Salud	National collaboration	Todo el Perú	National	Seroprevalencia en población de riesgo	Epidemiology and Public Health	Review	https://pubmed.ncbi.nlm.nih.gov/12172565/
43	Google Scholar	2001	Conocimientos y actitudes de los cirujanos frente a pacientes infectados con los virus de inmunodeficiencia humana, hepatitis B y hepatitis C	Original article	Revista de la Sociedad Peruana de Medicina Interna	Villena, N.	Villena, N.; Villarreal, J.	Universidad Peruana Cayetano Heredia; Hospital Arzobispo Loayza	National collaboration	Lima	Local	Conocimientos y actitudes	Epidemiology and Public Health	Descriptive observational	https://www.sidastudi.org/resources/inmagic-img/dd2874.pdf
44	Scopus	2001	Predicted duration of protective anti-HBs antigens in Peruvian health care workers after six years of vaccination	Original article	Revista de Gastroenterología del Perú	Zumaeta, E.	Zumaeta, E.; González, A.; Ferrándiz, J.; Villanueva, A.; Soto, V.; Almeida, R.; González, V.E.; González, G.; Lugo, M.G.; Ramírez, V.; Alerta, A.; Díaz, R.; Antón, M.	Hospital Nacional Guillermo Almenara Irigoyen	No collaboration	Todo el Perú	National	Eficacia de vacuna	Prevention and Control	Analytical observational	https://europepmc.org/article/med/11818988
45	Google Scholar	2002	Prevalencia de hepatitis viral A y B y factores de riesgo asociados a su infección en la población escolar de un distrito de Huánuco-Perú	Original article	Revista Peruana de Medicina Experimental y Salud Pública	Hidalgo, H.	Hidalgo, H.; Reátegui, G.; Rada, A.	Hospital Regional Hermilio Valdizán Medrano; Laboratorio Regional de Huánuco; Dirección Regional de Salud de Huánuco	National collaboration	Huánuco	Local	Seroprevalencia en población general	Epidemiology and Public Health	Analytical observational	http://www.scielo.org.pe/scielo.php?pid=S1726-46342002000100002&script=sci_arttext&tlng=es
46	Google Scholar	2002	Hepatitis virales B y delta: epidemiología y prevención en el Perú	Review	Revista Peruana de Medicina Experimental y Salud Pública	Cabezas, C.	Cabezas, C.	Instituto Nacional de Salud	No collaboration	Todo el Perú	National	Epidemiología general	Epidemiology and Public Health	Review	https://rpmesp.ins.gob.pe/rpmesp/article/view/822
47	Google Scholar	2002	Prevalencia de marcadores serológicos para hepatitis B y Delta e infección Intrafamiliar en el valle del rio Pampas, Perú	Original article	Revista Peruana de Medicina Experimental y Salud Pública	Segovia, G.	Segovia, G.; Galván, K.; García, V.; Huamaní, L.; Gotuzzo, E.	Dirección Regional de Salud de Ayacucho; Universidad Peruana Cayetano Heredia	National collaboration	Apurímac; Ayacucho	Multiregional	Seroprevalencia en población general	Epidemiology and Public Health	Analytical observational	https://rpmesp.ins.gob.pe/index.php/rpmesp/article/view/804
48	Google Scholar	2002	Prevalence of viral hepatitis B in children from the Luricocha District at the Huanta Province	Original article	Revista de Gastroenterología del Perú	Vásquez, S.	Vásquez, S.; Galarza, C.; Canales, L.; Camasca, N.; Orrego, A.; Quispe, M.; Gutiérrez, R.; Aldoradín, R.	Instituto Peruano de Energía Nuclear; Hospital de Apoyo de Huanta; Comunidad Local de Administración de Salud Luricocha; Dirección Regional de Salud de Ayacucho	National collaboration	Ayacucho	Local	Seroprevalencia en población general	Epidemiology and Public Health	Descriptive observational	https://www.osti.gov/etdeweb/biblio/20409922
49	Google Scholar	2002	Antigens and monoclonal antibodies labelling and solid phase to detect hepatitis B virus infection	Original article	Revista de Gastroenterología del Perú	Vásquez, S.	Vásquez, S.; Ronceros, S.; Guzmán, A.	Instituto Peruano de Energía Nuclear; Universidad Nacional Mayor de San Marcos	National collaboration	Lima	Local	Diagnóstico laboratorial	Basic Sciences and Virology	Descriptive observational	https://www.osti.gov/etdeweb/biblio/20409920
50	Scopus	2003	Risk of hepatitis B infection in Peruvian medical students following occupational exposure to blood and body fluids	Original article	Revista de Gastroenterología del Perú	Díaz, L.	Díaz, L.; Cadena, L.	Universidad Autónoma de Bucaramanga	No collaboration	Todo el Perú	National	Riesgo ocupacional	Epidemiology and Public Health	Descriptive observational	https://pubmed.ncbi.nlm.nih.gov/12853986/
51	Scopus	2003	Immunogenicity and efficacy of a new recombinant DNA vaccine for hepatitis B virus in Peru	Original article	Revista de Gastroenterología del Perú	Lozano, M.	Lozano, M.; Caycho, D.; Antúnez de Mayolo, A.; Vera, D.; Posadas, R.	Hospital Arzobispo Loayza	No collaboration	Lima	Local	Eficacia de vacuna	Prevention and Control	Experimental	https://europepmc.org/article/med/14716420
52	Google Scholar	2003	Determinación mediante inmunohistoquímica de infección por virus de la fiebre amarilla y virus de la hepatitis B	Original article	Revista Peruana de Medicina Experimental y Salud Pública	Morón, C.	Morón, C.; Muñoz, M.; Yasuda, M.; Kemper, R.; Román, R.	Instituto Nacional de Salud; Hospital Arzobispo Loayza	National collaboration	Lima	Local	Diagnóstico laboratorial	Basic Sciences and Virology	Descriptive observational	https://rpmesp.ins.gob.pe/rpmesp/article/view/884
53	RENATI	2004	Conocimientos y prácticas de los médicos con respecto a hepatitis B, enfermedad por Haemophilus influenzae tipo B, paperas y rubeola y el impacto de sus respectivas vacunas	Postgraduate thesis	Universidad Nacional Mayor de San Marcos	Arias, C.	Arias, C.	Universidad Nacional Mayor de San Marcos	No collaboration	Áncash	Local	Conocimientos y actitudes	Epidemiology and Public Health	Analytical observational	https://alicia.concytec.gob.pe/vufind/Record/UNMS_521bc5c7611406f9e8a1c31f2022fe26/Details
54	Google Scholar	2004	Hepatitis B en el Perú: revisión 1970-2002	Review	Revista Peruana de Medicina Experimental y Salud Pública	Mayca, J.	Mayca, J.; Vallejos, R.	Ministerio de Salud; Universidad Peruana Cayetano Heredia	National collaboration	Todo el Perú	National	Epidemiología general	Epidemiology and Public Health	Review	https://rpmesp.ins.gob.pe/rpmesp/article/view/969
55	Google Scholar	2004	Niveles de alfa-fetoproteinas en pacientes hemodializados crónicos, seropositivos a hepatitis" B" y" C"	Original article	Revista Peruana de Medicina Experimental y Salud Pública	Morón, J.	Morón, J.; Pretell, B.; Alfaro, J.	Hospital III Félix Torrealva Gutiérrez; Seguro Social de Salud	No collaboration	Ica	Local	Diagnóstico laboratorial	Clinics and Treatment	Descriptive observational	https://repositorio.essalud.gob.pe/handle/20.500.12959/4511
56	RENATI	2004	Estudio comparativo entre ultrasonografía y diagnóstico histopatológico de cirrosis y fibrosis por virus de hepatitis B y C : Hospital Edgardo Rebagliati Martins 2000-2004	Postgraduate thesis	Universidad Nacional Mayor de San Marcos	Oré, A.	Oré, A.	Universidad Nacional Mayor de San Marcos	No collaboration	Lima	Local	Diagnóstico	Clinics and Treatment	Analytical observational	https://alicia.concytec.gob.pe/vufind/Record/UNMS_36f882009b4a6cfa9a865d7360238e38
57	RENATI	2004	Correlación entre factores de riesgo y pruebas de tamizaje reactivas en donantes de sangre del HNGAI enero a diciembre 2002	Postgraduate thesis	Universidad Nacional Mayor de San Marcos	Zapata, A.	Zapata, A.	Universidad Nacional Mayor de San Marcos	No collaboration	Lima	Local	Seroprevalencia en población de riesgo	Epidemiology and Public Health	Analytical observational	https://www.academia.edu/26386545/Correlacion_entre_factores_de_riesgo_y_pruebas_de_tamizaje_1_
58	Scopus	2005	Humoral immunity level and factors associated with the response to the vaccine against the hepatitis B virus in health personnel of the Case-Essalud National Hospital, Arequipa September 1995-March 2002	Original article	Revista de Gastroenterología del Perú	Campos, J.	Campos, J.	Hospital Nacional Carlos Alberto Seguín Escobedo	No collaboration	Arequipa	Local	Eficacia de vacuna	Prevention and Control	Analytical observational	https://pubmed.ncbi.nlm.nih.gov/16021199/
59	Google Scholar	2005	Niveles de linfocitos T en pacientes portadores crónicos del virus de la hepatitis viral B en una zona hiperendémica del Perú	Original article	Revista Peruana de Medicina Experimental y Salud Pública	Chuchón, S.	Chuchón, S.; Ango, H.; Ochoa, R.; Ochoa, M.; Ramos, W.	Universidad Nacional de San Cristóbal de Huamanga; Dirección Regional de Salud de Ayacucho	National collaboration	Ayacucho	Local	Evolución clínica	Basic Sciences and Virology	Analytical observational	http://www.scielo.org.pe/scielo.php?pid=S1726-46342005000200004&script=sci_arttext&tlng=es
60	Scopus	2005	Epidemiology of transfusion-transmitted infections among multi-transfused patients in seven hospitals in Peru	Original article	Journal of Clinical Virology	Laguna-Torres, V.A.	Laguna-Torres, V.A.; Pérez-Bao, J.; Chauca, G.; Sovero, M.; Blichtein, D.; Chunga, A.; Flores, W.; Retamal, A.; Mendoza, S.; Cruz, M.; Monge, Z.; Lavalle, M.; Gutiérrez, J.; Málaga, J.; Soto, E.; Loayza, N.; Bolívar, D.; Reyna, R.; Mendoza, C.; Oré, M.; González, J.; Suárez, M.; Montano, S.M.; Sánchez, J.L.; Sateren, W.; Bautista, C.T.; Olson, J.G.; Xueref, S.	Centro de Investigación Médica Naval; Hospital Nacional Edgardo Rebagliati Martins; Hospital Nacional del Sureste; Centro Médico Naval Cirujano Mayor Santiago Távara; Hospital Central de la Fuerza Aérea del Perú; Hospital Nacional Dos de Mayo; Hospital Nacional Alberto Sabogal; Hospital Militar Central; Instituto Nacional de Salud; Walter Reed Army Institute of Research; Organización Panamericana…	International collaboration	Lima; Cusco; Callao	Multiregional	Seroprevalencia en población de riesgo	Epidemiology and Public Health	Analytical observational	https://www.sciencedirect.com/science/article/abs/pii/S1386653205800368
61	Google Scholar	2005	Estudio comparativo del efecto protector de dos esquemas de inmunización con una vacuna recombinante contra la Hepatitis B en estudiantes del área de ciencias de la salud susceptibles	Original article	Revista de Gastroenterología del Perú	Marocho, L.	Marocho, L.; Vildózola, H.; Valencia, E.; Romero, G.; Huamán, A.; Solano, L.; Chumpitaz, J.; Medina, J.; Pareja, E.	Universidad Nacional Mayor de San Marcos; Instituto Nacional de Salud del Niño	National collaboration	Lima	Local	Eficacia de vacuna	Prevention and Control	Experimental	https://revistagastroperu.com/index.php/rgp/article/view/669
62	Google Scholar	2005	Frecuencia de marcadores serológicos de hepatitis viral B y C en pacientes que ingresan por primera vez al programa de hemodiálisis en el Hospital Nacional Cayetano Heredia	Original article	Revista de Gastroenterología del Perú	Loza, C.	Loza, C.; Depaz, M.Y.; Suarez, M.; Valenzuela, R.; Bravo, J.; Valencia, R.; Miyahira, J.; Cieza, J.	Hospital Nacional Cayetano Heredia; Universidad Peruana Cayetano Heredia; Instituto Nacional de Salud	National collaboration	Lima	Local	Seroprevalencia en población de riesgo	Epidemiology and Public Health	Analytical observational	https://revistagastroperu.com/index.php/rgp/article/view/709
63	RENATI	2005	Factores de riesgo para la infección por el virus de la hepatitis B en el Centro Médico Naval “CMST“	Postgraduate thesis	Universidad Nacional Mayor de San Marcos	Nunura, J.	Nunura, J.	Universidad Nacional Mayor de San Marcos	No collaboration	Callao	Local	Factores de riesgo	Epidemiology and Public Health	Analytical observational	https://alicia.concytec.gob.pe/vufind/Record/UNMS_6937cd66717031b4e7d1aadb9340cab2
64	RENATI	2005	Seroprevalencia y factores de riesgo de hepatitis B y C en donantes de banco de sangre del Hospital Naval, enero de 1999 - abril de 2004	Postgraduate thesis	Universidad Nacional Mayor de San Marcos	Ramos, R.	Ramos, R.	Universidad Nacional Mayor de San Marcos	No collaboration	Callao	Local	Seroprevalencia en población de riesgo	Epidemiology and Public Health	Analytical observational	https://alicia.concytec.gob.pe/vufind/Record/UNMS_50a741de8416f448a709086e3cfef12b
65	Google Scholar	2005	Transmisión de los virus de la inmunodeficiencia adquirida, hepatitis B y hepatitis C por exposiciones laborales en trabajadores de salud: Aspectos de profilaxis pre y post exposición.	Review	Revista Médica Herediana	Mendoza, A.	Mendoza, A.; Samalvides, F.	Universidad Peruana Cayetano Heredia	No collaboration	Todo el Perú	National	Riesgo ocupacional	Prevention and Control	Review	https://revistas.upch.edu.pe/index.php/RMH/article/view/808
66	Google Scholar	2005	Significado del Patrón Serológico “Anti-HBc Aislado” Determinado por la Respuesta Serológica a la Vacunación Contra Hepatitis B	Original article	Revista de Gastroenterología del Perú	Coz, A.	Coz, A.; Lozano, A.; Samalvides, F.; Antúnez de Mayolo, E.	Universidad Peruana Cayetano Heredia; Hospital Nacional Cayetano Heredia	National collaboration	Lima	Local	Eficacia de vacuna	Prevention and Control	Experimental	https://revistagastroperu.com/index.php/rgp/article/view/661
67	Google Scholar	2005	Prevalenza ed epidemiologia molecolare di HBV in soggetti HIV-1 positivi e in coppie mamma/bambino viventi in Perù	Original article	Journal of Medical Virology	Zehender, G.	Zehender, G.; Ebranati, E.; DE Maddalena, C.; Giambelli, C.; Bernini, F.; Galli, M.; Collins, J.; Montin, Z.	Università degli Studi di Milano	International collaboration	Lima	Local	Epidemiología molecular	Epidemiology and Public Health	Analytical observational	https://air.unimi.it/handle/2434/5835
68	Google Scholar	2006	Prevalence of Coinfection with HBV and HCV among HIV Patients in a General Hospital in Lima, Peru: 373	Original article	The American Journal of Gastroenterology	Bussalleu, A.	Bussalleu, A.; López de Castilla, D.; Vidal, J.; Agapito, D.; Pinto, J.; Cedrón, H.; Del Castillo, Z.; Gotuzzo, E.	Hospital Nacional Cayetano Heredia; Universidad Peruana Cayetano Heredia	National collaboration	Lima	Local	Seroprevalencia en población de riesgo	Epidemiology and Public Health	Descriptive observational	https://journals.lww.com/ajg/fulltext/2006/09001/prevalence_of_coinfection_with_hbv_and_hcv_among.373.aspx
69	Google Scholar	2006	Efecto protector de una vacuna recombinante contra la hepatitis B siguiendo tres esquemas de inmunización. Lima-Perú 2004	Original article	Anales de la Facultad de Medicina	Marocho, L.	Marocho, L.; Vildózola, H.; Valencia, E.; Romero, G.; Huamán, A.; Solano, L.; Chumpitaz, J.; Medina, J.; Pareja, E.	Universidad Nacional Mayor de San Marcos; Instituto Nacional de Salud del Niño	National collaboration	Lima	Local	Eficacia de vacuna	Prevention and Control	Experimental	https://dialnet.unirioja.es/servlet/articulo?codigo=8387446
70	Scopus	2006	Prevalence of Hepatitis B infection and risk factors in two groups of pregnant adolescents related to the number of sexual partners	Original article	Revista de Gastroenterología del Perú	Vildózola, H.	Vildózola, H.; Bazul, V.; Cambillo, E.; Torres, J.; Flores, M.E.; Ramos, E.	Universidad Nacional Mayor de San Marcos; Instituto Nacional Materno Perinatal	National collaboration	Lima	Local	Seroprevalencia en población de riesgo	Epidemiology and Public Health	Analytical observational	https://pubmed.ncbi.nlm.nih.gov/17053820/
71	Snowballing citation	2006	Hiperendemicidad de hepatitis viral B y delta en pueblos indígenas de la amazonía peruana	Original article	Revista Peruana de Medicina Experimental y Salud Pública	Cabezas, C.	Cabezas, C.; Suárez, M.; Romero, G.; Carrillo, C.; García, M.P.; Reátegui, J.; Vallenas, F.; Torres, L.	Instituto Nacional de Salud; Asociación Interétnica de Desarrollo de la Selva Peruana	National collaboration	Amazonas; Loreto; Ucayali; San Martín; Madre de Dios	Multiregional	Seroprevalencia en población de riesgo	Epidemiology and Public Health	Analytical observational	https://www.redalyc.org/pdf/363/36323207.pdf
72	Scopus	2007	Clinical and epidemiological profile of cirrhosis in the liver unit at Edgardo Rebagliati Martins National Hospital; Caracteristicas epidemiológicas y clínicas de la cirrosis hepática en la unidad de hígado del HNERM ES-SALUD.	Original article	Revista de Gastroenterología del Perú	Bustíos, C.	Bustíos, C.; Dávalos, M.; Román, R.; Zumaeta, E.	Hospital Nacional Edgardo Rebagliati Martins; Seguro Social de Salud	No collaboration	Lima	Local	Evolución clínica	Clinics and Treatment	Descriptive observational	https://revistagastroperu.com/index.php/rgp/article/view/562
73	Google Scholar	2007	Viral hepatitis B and delta in Peru: epidemiology and basis for control	Review	Revista Peruana de Medicina Experimental y Salud Pública	Cabezas, C.	Cabezas, C.	Instituto Nacional de Salud	No collaboration	Todo el Perú	National	Epidemiología general	Epidemiology and Public Health	Review	https://rpmesp.ins.gob.pe/index.php/rpmesp/article/view/1139
74	Google Scholar	2007	Factores de riesgo asociados a infección aguda por hepatitis B en población militar destacada al departamento de Amazonas, Perú	Original article	Revista Peruana de Medicina Experimental y Salud Pública	Cabezas, C.	Cabezas, C.; Miranda, J.J.; Romero, G.; Suárez, M.; Samalvides, F.; Echevarría, J.; Valdivia, J.D.; Valdivia, W.A.	Instituto Nacional de Salud; Universidad Nacional Mayor de San Marcos; Universidad Peruana Cayetano Heredia; London School of Hygiene and Tropical Medicine	International collaboration	Amazonas	Local	Factores de riesgo	Epidemiology and Public Health	Analytical observational	https://rpmesp.ins.gob.pe/rpmesp/article/view/1136
75	RENATI	2007	Utilidad de la prueba rápida hepatitis B anticore total en la selección de donantes de sangre en el Hospital Nacional Hipólito Unanue en el año 2006	Postgraduate thesis	Universidad Nacional Mayor de San Marcos	Cano, R.	Cano, R.	Universidad Nacional Mayor de San Marcos	No collaboration	Lima	Local	Diagnóstico laboratorial	Clinics and Treatment	Analytical observational	https://alicia.concytec.gob.pe/vufind/Record/UNMS_05e5bae0e373c2e95d332fea70dd70f5/Description
76	Google Scholar	2007	Genotipificación del virus de la hepatitis B de pacientes de áreas endémicas del Perú	Original article	Revista Peruana de Medicina Experimental y Salud Pública	Hijar, G.	Hijar, G.; Suárez, M.; Padilla, C.; Cabezas, C.	Instituto Nacional de Salud; Universidad Nacional Mayor de San Marcos	National collaboration	Áncash; Ayacucho; Lima; Loreto; Ucayali	Multiregional	Epidemiología molecular	Epidemiology and Public Health	Descriptive observational	https://rpmesp.ins.gob.pe/rpmesp/article/view/1137
77	Google Scholar	2007	Manejo de la coinfeccion por virus de la hepatitis B y VIH en el Peru	Review	Revista Peruana de Medicina Experimental y Salud Pública	Levy, V.	Levy, V.; Grant, R.M.; Cabezas, C.	University of California; Instituto Nacional de Salud; Universidad Nacional Mayor de San Marcos	International collaboration	Todo el Perú	National	Tratamiento y manejo clínico	Clinics and Treatment	Review	https://rpmesp.ins.gob.pe/rpmesp/article/view/1140
78	Scopus	2007	Short and long-term results of liver resection for hepatocarcinoma in Peru: a Peruvian single center experience on 232 cases	Original article	Revista de Gastroenterología del Perú	Ruiz, E.	Ruiz, E.; Sánchez, J.; Celis, J.; Payet, E.; Berrospi, F.; Chávez, I.; Young, F.	Instituto Nacional de Enfermedades Neoplásicas	No collaboration	Lima	Local	Tratamiento y manejo clínico	Clinics and Treatment	Analytical observational	https://pubmed.ncbi.nlm.nih.gov/17934536/#full-view-affiliation-1
79	Google Scholar	2007	Vacunación contra Hepatitis B: veinte años después	Review	Revista de Gastroenterología del Perú	Vildózola, H.	Vildózola, H.	Universidad Nacional Mayor de San Marcos	No collaboration	Todo el Perú	National	Eficacia de vacuna	Prevention and Control	Review	https://revistagastroperu.com/index.php/rgp/article/view/541
80	Scopus	2008	Seroprevalence of the infection and risk factors of hepatitis B and C in healthy military personnel	Original article	Revista de Gastroenterología del Perú	Chacaltana, A.	Chacaltana, A.; Espinoza, J.	Hospital General de Huacho; Hospital Central de la Fuerza Aérea del Perú	National collaboration	Lima	Local	Seroprevalencia en población de riesgo	Epidemiology and Public Health	Analytical observational	http://www.scielo.org.pe/scielo.php?pid=S1022-51292008000300002&script=sci_arttext&tlng=es
81	RENATI	2008	Factores de riesgo de hepatotoxicidad asociados al tratamiento antirretroviral en pacientes VIH del Consultorio Externo del Servicio de Medicina I del Hospital Nacional Guillermo Almenara Irigoyen (HNGAI) : (1997-2003)	Undergraduate thesis	Universidad Nacional Mayor de San Marcos	de la Cruz, M.	de la Cruz, M.; Palpa, M.	Universidad Nacional Mayor de San Marcos	No collaboration	Lima	Local	Factores de riesgo / Complicaciones	Clinics and Treatment	Analytical observational	https://alicia.concytec.gob.pe/vufind/Record/UNMS_c0db0423037455adff32eebe3ebee128
82	Google Scholar	2008	Efectividad de una estrategia de intervención sanitaria para la promoción de la salud en la campaña de vacunación contra la Hepatitis B	Original article	Ciencia e Investigación Médica Estudiantil Latinoamericana	Gonzales, C.	Gonzales, C.; Olarte, C.; Salazar, G.; Sarmiento, N.; Ruiz, A.; García, R.; Castellanos, J.; Quezada, H.; Rodríguez, J.; Márquez, C.	Universidad Nacional Mayor de San Marcos	No collaboration	Lima	Local	Intervenciones educativas/promocionales	Prevention and Control	Experimental	https://www.redalyc.org/pdf/717/71720914004.pdf
83	Google Scholar	2008	Análisis estadístico de algunos factores determinantes que influyen en la enfermedad de los pacientes con hepatitis B en el hospital Victor Ramos Guardia-Huaraz—2006	Original article	Revista de Investigación Aporte Santiaguino	Varela, W.	Varela, W.; Llanos, J.L.; Díaz, J.; Medina, M.L.	Universidad Nacional Santiago Antúnez de Mayolo	No collaboration	Áncash	Local	Factores de riesgo / Factores asociados	Epidemiology and Public Health	Analytical observational	https://revistas.unasam.edu.pe/index.php/Aporte_Santiaguino/article/view/342
84	Google Scholar	2008	Situación y control de la hepatitis B y Delta en el Perú	Review	Acta médica Peruana	Cabezas, C.	Cabezas, C.	Instituto Nacional de Salud	No collaboration	Todo el Perú	National	Epidemiología general	Epidemiology and Public Health	Review	http://www.scielo.org.pe/scielo.php?pid=S1728-59172008000200010&script=sci_arttext&tlng=es
85	Scopus	2008	A new clade of hepatitis B virus subgenotype F1 from Peru with unusual properties	Original article	Virus Genes	von Meltzer, M.	von Meltzer, M.; Vásquez, S.; Sun, J.; Wendt, U.C.; May, A.; Gerlich, W.H.; Radtke, M.; Schaefer, S.	Universität Rostock; Instituto Peruano de Energía Nuclear; Chinese Academy of Agricultural Sciences; Justus Liebig University	International collaboration	Lima	Local	Epidemiología molecular	Epidemiology and Public Health	Descriptive observational	https://sci-hub.box/10.1007/s11262-008-0261-x
86	Scopus	2009	Clinical - Epidemiological characteristics of the Hepatocellular Carcinoma and treatment in the departament of digestive system diseases of the National Hospital "Eduardo Rebagliatti Martins" (HNERM) - ESSALUD	Original article	Revista de Gastroenterología del Perú	Bustíos, C.	Bustíos, C.; Díaz, J.; Román, R.; Dávalos, M.; Zumaeta, E.	Hospital Nacional Edgardo Rebagliati Martins; Seguro Social de Salud	No collaboration	Lima	Local	Evolución clínica / Complicaciones	Clinics and Treatment	Analytical observational	http://www.scielo.org.pe/scielo.php?script=sci_arttext&pid=S1022-51292009000100003
87	Google Scholar	2009	Historia natural de la infección crónica por el virus hepatitis B	Review	Revista de Gastroenterología del Perú	Vildózola, H.	Vildózola, H.; Salinas, J.L.	Universidad Nacional Mayor de San Marcos	No collaboration	Todo el Perú	National	Evolución clínica / Complicaciones	Clinics and Treatment	Review	https://revistagastroperu.com/index.php/rgp/article/view/446
88	RENATI	2009	Factores asociados a Hepatitis B en donantes del Banco de Sangre del Centro Médico Naval “Cirujano Mayor Santiago Távara“, 2004-2008	Postgraduate thesis	Universidad Nacional Mayor de San Marcos	Guillén, A.	Guillén, A.	Universidad Nacional Mayor de San Marcos	No collaboration	Callao	Local	Factores de riesgo	Epidemiology and Public Health	Analytical observational	https://alicia.concytec.gob.pe/vufind/Record/UNMS_e6ad9fa2da618f1ff3d1a507129a0625
89	Scopus	2010	Comunicable diseases, mental health and exposure to environmental pollutants in population living near las bambas mining project before exploitation phase, peru 2006	Original article	Revista Peruana de Medicina Experimental y Salud Publica	Astete, J.	Astete, J.; Gastañaga, M.C.; Fiestas, V.; Oblitas, T.; Sabastizagal, I.; Lucero, M.; Abadíe, J.M.; Muñoz, M.E.; Valverde, A.; Suarez, M.	Instituto Nacional de Salud	No collaboration	Apurímac	Local	Seroprevalencia en población general	Epidemiology and Public Health	Descriptive observational	https://rpmesp.ins.gob.pe/rpmesp/article/view/1521/0
90	Google Scholar	2010	Gestación e infección por el virus hepatitis B	Review	Revista Peruana de Ginecología y Obstetricia	Cabezas, C.	Cabezas, C.; Donayre, F.	Instituto Nacional de Salud; Universidad Nacional Mayor de San Marcos	National collaboration	Todo el Perú	National	Transmisión vertical / Población gestante	Clinics and Treatment	Review	file:///C:/Users/HP/Downloads/Dialnet-GestacionEInfeccionPorElVirusHepatitisB-9506150.pdf
91	Scopus	2010	Hepatitis B infection and association with other sexually transmitted infections among men who have sex with men in Peru	Original article	The American Journal of Tropical Medicine and Hygiene	Lama, J.R.	Lama, J.R.; Agurto, H.S.; Guanira, J.V.; Ganoza, C.; Casapia, M.; Ojeda, N.; Ortiz, A.; Zamalloa, V.; Suarez-Ognio, L.; Cabezas, C.; Sanchez, J.L.; Sanchez, J.	Asociación Civil Impacta Salud y Educación; Ministerio de Salud; Instituto Nacional de Salud; Armed Forces Health Surveillance Center; Henry M. Jackson Foundation	International collaboration	Lima; Loreto; Piura; Ucayali; Arequipa	Multiregional	Factores de riesgo / Seroprevalencia en población de riesgo	Epidemiology and Public Health	Analytical observational	https://pmc.ncbi.nlm.nih.gov/articles/PMC2912599/
92	RENATI	2010	Interculturalidad y salud apuntes sobre políticas sanitarias y exclusión étnica. Caso Kandozi del Datem del Marañón	Undergraduate thesis	Universidad Nacional Mayor de San Marcos	Lozano, J.J.	Lozano, J.J.	Universidad Nacional Mayor de San Marcos	No collaboration	Loreto	Local	Políticas de salud / Interculturalidad	Epidemiology and Public Health	Descriptive observational	https://alicia.concytec.gob.pe/vufind/Record/UNMS_f118a05b289c1bf8dcadc5e20923b1e7/Details
93	Google Scholar	2010	Hepatitis B seroprevalence and associated factors in pregnant women and their couples in 6 Amazonian indigenous populations in Peru 2007–2008	Original article	International Journal of Infectious Diseases	Ormaeche, M.	Ormaeche, M.; Whittembury, A.; Suárez-Ognio, L.; Pun, M.	Ministerio de Salud	No collaboration	Loreto; Ucayali; Junín; Cusco	Multiregional	Seroprevalencia en población de riesgo / Transmisión vertical	Epidemiology and Public Health	Analytical observational	https://www.ijidonline.com/article/S1201-9712(10)02059-X/fulltext
94	Scopus	2010	Perceptions, knowledge and attitudes about liver disease in healthy adults attending health facilities in stratum A, B and C	Original article	Revista de Gastroenterología del Perú	Osorio, L.	Osorio, L.; Patiño, T.; Tagle, M.; Huayanay, L.	Universidad Peruana Cayetano Heredia	No collaboration	Lima	Local	Conocimientos, Actitudes y Prácticas	Prevention and Control	Analytical observational	http://www.scielo.org.pe/scielo.php?pid=S1022-51292010000200004&script=sci_abstract&tlng=en
95	RENATI	2010	Respuesta inmune humoral y celular a la vacuna contra la hepatitis B en individuos sanos tratados con maca pulverizada (Lepidium peruvianum Chacón, ecotipo amarillo)	Undergraduate thesis	Universidad Nacional Mayor de San Marcos	Quispe, J.M.	Quispe, J.M.	Universidad Nacional Mayor de San Marcos	No collaboration	Lima	Local	Eficacia de vacuna / Tratamientos alternativos	Prevention and Control	Experimental	https://alicia.concytec.gob.pe/vufind/Record/UNMS_ef2939deccfe30ed1c5864fd507b247a
96	Google Scholar	2010	Sobrevida y factores asociados en pacientes con coinfección VIH y hepatitis B y/o C atendidos en el Hospital Nacional Arzobispo Loayza durante el periodo 2010-2022	Undergraduate thesis	Universidad Peruana de Ciencias Aplicadas	Salazar, F.J.	Salazar, F.J.; Segovia, S.C.	Universidad Peruana de Ciencias Aplicadas	No collaboration	Lima	Local	Evolución clínica / Pronóstico	Clinics and Treatment	Analytical observational	https://repositorioacademico.upc.edu.pe/bitstream/handle/10757/673310/Salazar_CF.pdf?sequence=1&isAllowed=y
97	Google Scholar	2010	Revisión sistemática de evaluaciones económicas de fármacos antivirales para el tratamiento de la hepatitis B crónica	Review	Revista Peruana de Medicina Experimental y Salud Pública	Solari, L.	Solari, L.; Hijar, G.; Zavala, R.; Ureta, J.M.	Instituto Nacional de Salud	No collaboration	Todo el Perú	National	Análisis de costo-beneficio / Economía de la salud	Clinics and Treatment	Review	https://www.scielosp.org/pdf/rpmesp/2010.v27n1/68-79/es
98	Scopus	2011	HBV infection in relation to consistent condom use: A Population-Based study in Peru	Original article	PLoS ONE	Bernabe-Ortiz, A.	Bernabe-Ortiz, A.; Carcamo, C.P.; Scott, J.D.; Hughes, J.P.; Garcia, P.J.; Holmes, K.K.	Universidad Peruana Cayetano Heredia; University of Washington	International collaboration	Todo el Perú	National	Eficacia de métodos preventivos / Factores asociados	Prevention and Control	Analytical observational	https://journals.plos.org/plosone/article?id=10.1371/journal.pone.0024721
99	RENATI	2011	Efecto del extracto alcohólico de las hojas de Oenothera rosea "yawar suqu" frente al anti antígeno de superficie del virus de la Hepatitis B. Ayacucho, 2011	Undergraduate thesis	Universidad Nacional de San Cristóbal de Huamanga	Huamán, R.	Huamán, R.	Universidad Nacional de San Cristóbal de Huamanga	No collaboration	Ayacucho	Local	Tratamientos alternativos / Estudios in vitro	Clinics and Treatment	Experimental	https://repositorio.unsch.edu.pe/server/api/core/bitstreams/7efa65d8-a672-4f55-9e87-98a4b5fa11b1/content
100	RENATI	2011	Seroprevalencia de Hepatitis B y sus Factores de Riesgo en Población Privada de Libertad del Establecimiento Penitenciario Piura, diciembre 2009- mayo 2010	Undergraduate thesis	Universidad Nacional de Piura	Olivares, M.A.	Olivares, M.A.	Universidad Nacional de Piura	No collaboration	Piura	Local	Seroprevalencia en población de riesgo	Epidemiology and Public Health	Analytical observational	https://repositorio.unp.edu.pe/items/aeb34cd1-aebd-4e28-8248-0f43ed9e439b
101	Scopus	2011	Seroprevalence of viral hepatitis B in university students in Abancay, Peru	Original article	Revista Peruana de Medicina Experimental y Salud Publica	Ramírez-Soto, M.	Ramírez-Soto, M.; Huichi-Atamari, M.; Aguilar-Ancori, E.; Pezo-Ochoa, J.	Universidad Nacional de San Antonio Abad del Cusco; Hospital Regional Guillermo Díaz De La Vega; Dirección Regional de Salud de Apurímac	National collaboration	Apurímac	Local	Seroprevalencia en universitarios	Epidemiology and Public Health	Analytical observational	https://rpmesp.ins.gob.pe/index.php/rpmesp/article/view/532
102	RENATI	2011	Seroprevalencia de hepatitis B y factores asociados en gestantes y su pareja de 6 pueblos indígenas amazónicos. Perú, 2007-2008	Postgraduate thesis	Universidad Nacional Mayor de San Marcos	Whittembury, A.	Whittembury, A.	Universidad Nacional Mayor de San Marcos	No collaboration	Loreto; Ucayali; Junín; Cusco	Multiregional	Seroprevalencia en población de riesgo / Transmisión vertical	Epidemiology and Public Health	Analytical observational	https://cybertesis.unmsm.edu.pe/backend/api/core/bitstreams/0e779664-10ea-4b08-91fd-1fc41161d4b2/content
103	Google Scholar	2012	Rebrote virológico en el tratamiento de hepatitis B con entecavir:¿ resistencia?	Original article	Revista de Gastroenterología del Perú	Díaz, J.	Díaz, J.; Arcana, R.; Quinte, D.; Bustios, C.; Román, R.; Dávalos, M.; Zumaeta, E.	Hospital Nacional Edgardo Rebagliati Martins	No collaboration	Lima	Local	Resistencia al tratamiento / Rebrote virológico	Clinics and Treatment	Descriptive observational	https://revistagastroperu.com/index.php/rgp/article/view/308
104	Scopus	2012	Evaluation of the seroprotection against measles, rubella and hepatitis b in children Under 5 years of age in Peru, 2011	Original article	Revista Peruana de Medicina Experimental y Salud Publica	Fiestas, V.	Fiestas, V.; Gonzáles, M.; Fiestas, F.; Cabezudo, E.; Suárez, M.; Suárez, V.	Instituto Nacional de Salud	No collaboration	Todo el Perú	National	Seroprotección / Eficacia de vacuna	Prevention and Control	Descriptive observational	https://rpmesp.ins.gob.pe/index.php/rpmesp/article/view/386
105	Scopus	2012	Immunogenicity and safety of a fully liquid DTaP-IPV-Hep B-PRP-T vaccine at 2-4-6 months of Age in Peru	Original article	Journal of Vaccines & Vaccination	Lanata, C.	Lanata, C.; Zambrano, B.; Ecker, L.; Amemiya, I.; Gil, A.; Santos, E.	Instituto de Investigación Nutricional; Sanofi Pasteur	International collaboration	Lima	Local	Inmunogenicidad y seguridad / Vacunación	Prevention and Control	Experimental	https://www.walshmedicalmedia.com/open-access/immunogenicity-and-safety-of-a-fully-liquid-dtap-ipv-hep-b-prp-t-vaccine-at-2-4-6-months-of-age-in-peru-2157-7560.1000128.pdf
106	Scopus	2012	Hepatitis B virus, syphilis, and HIV seroprevalence in pregnant women and their male partners from six indigenous populations of the Peruvian Amazon Basin, 2007-2008	Original article	International Journal of Infectious Diseases	Ormaeche, M.	Ormaeche, M.; Whittembury, A.; Pun, M.; Suárez-Ognio, L.	Ministerio de Salud; Universidad Nacional Mayor de San Marcos; Universidad Peruana de Ciencias Aplicadas	National collaboration	Loreto; Ucayali; Junín; Cusco	Multiregional	Seroprevalencia en población de riesgo / Transmisión vertical	Epidemiology and Public Health	Analytical observational	https://www.sciencedirect.com/science/article/pii/S120197121201185X
107	Scopus	2012	Hepatitis b in blood donors at an hospital in Apurimac, Peru	Original article	Revista Peruana de Medicina Experimental y Salud Publica	Ramírez-Soto, M.	Ramírez-Soto, M.; Huichi-Atamari, M.	Centro Médico Santa Teresa de Abancay; Hospital Regional Guillermo Díaz de la Vega	National collaboration	Apurímac	Local	Seroprevalencia en donantes de sangre	Epidemiology and Public Health	Analytical observational	https://rpmesp.ins.gob.pe/index.php/rpmesp/article/view/333
108	RENATI	2013	Grado de Conocimiento y Riesgo Percibido por Usuarios de Esnitss Respecto del Vih y Hepatitis B en el Hospital Goyeneche de Arequipa 2012 – 2013	Undergraduate thesis	Universidad Católica de Santa María	Castillo, R.	Castillo, R.	Universidad Católica de Santa María	No collaboration	Arequipa	Local	Conocimientos, Actitudes y Prácticas (CAP) / Percepción de riesgo	Prevention and Control	Analytical observational	https://repositorio.ucsm.edu.pe/items/c1798ffd-3440-41c9-bc2e-2d19f2be8946
109	RENATI	2013	PCR en tiempo real en donantes seronegativos por ELISA para VIH, hepatitis B y hepatitis C, Servicio de hemoterapia y banco de sangre, Hospital Nacional Daniel Alcides Carrión - Callao, 2011	Postgraduate thesis	Universidad Nacional Mayor de San Marcos	Peralta, M.	Peralta, M.	Universidad Nacional Mayor de San Marcos	No collaboration	Callao	Local	Tamizaje en donantes de banco de sangre	Epidemiology and Public Health	Descriptive observational	https://www.academia.edu/100288810/PCR_en_tiempo_real_en_donantes_seronegativos_por_ELISA_para_VIH_hepatitis_B_y_hepatitis_C_Servicio_de_Hemoterapia_y_Banco_de_Sangre_Hospital_Nacional_Daniel_Alcides_Carri%C3%B3n_Callao_2011
110	Scopus	2014	Prevalence of hepatitis B infection in children under 5 years old on indigenous communities of the peruvian amazonia after immunization interventions	Original article	Revista Peruana de Medicina Experimental y Salud Publica	Cabezas, C.	Cabezas, C.; Trujillo, O.; Zavaleta, C.; Culqui, D.; Suarez, M.; Cueva, N.; Monzon, S.	Instituto Nacional de Salud; Universidad Nacional Mayor de San Marcos	National collaboration	Loreto; Cusco	Multiregional	Inmunización en comunidades indígenas	Prevention and Control	Analytical observational	https://rpmesp.ins.gob.pe/index.php/rpmesp/article/view/36
111	Google Scholar	2014	Hepatitis B: nivel de conocimiento en medidas de prevención de los estudiantes de enfermería. Universidad Nacional de Cajamarca, 2014	Undergraduate thesis	Universidad Nacional de Cajamarca	Corvera, L.	Corvera, L.	Universidad Nacional de Cajamarca	No collaboration	Cajamarca	Local	Conocimientos, Actitudes y Prácticas (CAP) / Prevención	Prevention and Control	Descriptive observational	https://alicia.concytec.gob.pe/vufind/Record/RUNC_2f1a8c0d2cc826e4a99a12c41723907d
112	Google Scholar	2014	Prevalencia de Hepatitis B en pacientes con VIH/SIDA atendidos en el Hospital Regional Docente de Trujillo 2010-2013	Postgraduate thesis	Universidad Nacional de Cajamarca	Luna, M.	Luna, M.	Universidad Nacional de Cajamarca	No collaboration	La Libertad	Local	Seroprevalencia en población de riesgo / Coinfección VIH	Epidemiology and Public Health	Descriptive observational	https://repositorio.unc.edu.pe/bitstream/handle/20.500.14074/181/T%20616.3623%20L961%202014.pdf?sequence=1&isAllowed=y
113	RENATI	2014	Conocimientos, actitudes y prácticas de prevención de la hepatitis B en el personal asistencial del Hospital III - EsSalud Iquitos - 2012	Postgraduate thesis	Universidad Nacional de la Amazonía Peruana	Reyna, M.	Reyna, M.; Vasquez, H.	Universidad Nacional de la Amazonía Peruana	No collaboration	Loreto	Local	Conocimientos, Actitudes y Prácticas (CAP) / Prevención	Prevention and Control	Analytical observational	https://repositorio.unapiquitos.edu.pe/items/baafb159-d761-47c4-9e0d-074c7c7a45ba
114	RENATI	2015	Seroprevalencia de los marcadores infecciosos de VHB (HBsAg y Anticore VHB) y VHC (Anti VHC) en predonantes que acudieron al Banco de Sangre del Hospital Nacional Dos de Mayo durante el periodo 2011-2014	Undergraduate thesis	Universidad Nacional Mayor de San Marcos	Conislla, D.	Conislla, D.	Universidad Nacional Mayor de San Marcos	No collaboration	Lima	Local	Tamizaje en donantes	Epidemiology and Public Health	Analytical observational	https://cybertesis.unmsm.edu.pe/backend/api/core/bitstreams/696f9a26-be08-471a-b0ac-fcca509c949b/content
115	RENATI	2015	Prevalencia de las infecciones de transmisión sexual ocasionados por bacterias y virus en trabajadoras sexuales que acuden al centro de salud Pichari - La Convención Cusco, 2015	Undergraduate thesis	Universidad Nacional de San Cristóbal de Huamanga	De La Cruz, P.	De La Cruz, P.	Universidad Nacional de San Cristóbal de Huamanga	No collaboration	Cusco	Local	Seroprevalencia en población de riesgo / ITS	Epidemiology and Public Health	Descriptive observational	https://repositorio.unsch.edu.pe/items/f0e1575f-6323-4e82-a971-ea56d033c7ef
116	Google Scholar	2015	Características epidemiológicas y clínicas de niños con diagnóstico de hepatitis B. Instituto Nacional de Salud del Niño, 2010-2014	Postgraduate thesis	Universidad de San Martín de Porres	Farroñay, L.	Farroñay, L.	Universidad de San Martín de Porres	No collaboration	Lima	Local	Características clínico-epidemiológicas	Clinics and Treatment	Descriptive observational	https://repositorio.usmp.edu.pe/bitstream/handle/20.500.12727/1288/Farro%c3%b1ay_lv.pdf?sequence=1&isAllowed=y
117	Scopus	2015	Vaccine schedule compliance among very low birth weight infants in Lima, Peru	Original article	Vaccine	Ochoa, T.	Ochoa, T.; Zea-Vera, A.; Bautista, R.; Davila, C.; Salazar, J.A.; Bazán, C.; López, L.; Ecker, L.	Universidad Peruana Cayetano Heredia; University of Texas; Hospital Nacional Edgardo Rebagliati Martins; Instituto Nacional Materno Perinatal; Hospital Nacional Guillermo Almenara Irigoyen; Hospital Nacional Docente Madre Niño San Bartolomé; Instituto de Investigación Nutricional	International collaboration	Lima	Local	Cumplimiento de vacunación / Población pediátrica	Prevention and Control	Analytical observational	https://www.sciencedirect.com/science/article/abs/pii/S0264410X14015394
118	RENATI	2015	Factores de riesgo relacionados a la infección por el virus de la hepatitis b y c en los pacientes del servicio de hemodiálisis del Hospital Regional Honorio Delgado Espinoza y Clínica Sermedial Arequipa enero del 2015	Undergraduate thesis	Universidad Nacional de San Agustín de Arequipa	Quispe, M.	Quispe, M.	Universidad Nacional de San Agustín de Arequipa	No collaboration	Arequipa	Local	Factores de riesgo en hemodiálisis	Epidemiology and Public Health	Analytical observational	https://repositorio.unsa.edu.pe/server/api/core/bitstreams/ce9856b3-c6a7-406e-8d57-010b427bc5bb/content
119	RENATI	2015	Impacto de la vacuna hepatitis B sobre los indicadores de morbimortalidad en el Perú 2000 - 2014	Postgraduate thesis	Universidad de San Martín de Porres	Ubillús, G.	Ubillús, G.	Universidad de San Martín de Porres	No collaboration	Todo el Perú	National	Impacto de vacunación / Morbimortalidad	Prevention and Control	Analytical observational	https://repositorio.usmp.edu.pe/bitstream/handle/20.500.12727/2068/ubillus_gm.pdf?sequence=3&isAllowed=y
120	RENATI	2015	Nivel de Conocimientos sobre Hepatitis B y Medidas Preventivas, en los Alumnos del 4To y 5To Año de la Facultad de Odontología de la U.C.S.M. Arequipa 2014	Undergraduate thesis	Universidad Católica de Santa María	Vargas, J.	Vargas, J.	Universidad Católica de Santa María	No collaboration	Arequipa	Local	Conocimientos, Actitudes y Prácticas (CAP) / Prevenció	Prevention and Control	Descriptive observational	https://repositorio.ucsm.edu.pe/items/d01d5bb4-cf04-401a-837b-baf1d329a757
121	RENATI	2016	Relación entre el nivel de conocimientos y actitudes hacia la hepatitis B en estudiantes de pregrado de la Facultad de Odontología de la UNMSM, 2015	Undergraduate thesis	Universidad Nacional Mayor de San Marcos	Aguilar, E.	Aguilar, E.	Universidad Nacional Mayor de San Marcos	No collaboration	Lima	Local	Conocimientos, Actitudes y Prácticas (CAP)	Prevention and Control	Analytical observational	https://cybertesis.unmsm.edu.pe/backend/api/core/bitstreams/e69e4cb3-cbb5-4860-a357-5afe4611871f/content
122	RENATI	2016	Prevalencia de enfermedades hemotransmisibles en donantes de sangre del Hospital Nacional Cayetano Heredia durante el año 2013	Undergraduate thesis	Universidad Alas Peruanas	Chávez, V.	Chávez, V.	Universidad Alas Peruanas	No collaboration	Lima	Local	Tamizaje en donantes de sangre	Epidemiology and Public Health	Descriptive observational	https://renati.sunedu.gob.pe/item/019cb5b4-260f-7ea2-a906-fd430bb23c3a
123	RENATI	2016	Prevalencia de hepatitis B en donantes de sangre del Hospital Maria Auxiliadora. 2015	Undergraduate thesis	Universidad Nacional Federico Villarreal	Huamán, J.	Huamán, J.	Universidad Nacional Federico Villarreal	No collaboration	Lima	Local	Tamizaje en donantes de sangre	Epidemiology and Public Health	Experimental	https://repositorio.unfv.edu.pe/server/api/core/bitstreams/e2cc159e-1d9f-4b8d-9188-867c237d56cd/content
124	RENATI	2016	Efectividad del manual de intervención primaria de salud para Enfermos con hepatitis B en fase aguda y sus contactos directos; diagnosticados durante las semanas Epidemiológicas N° 1 al 35 del 2001. Huánuco – Perú. año 2004	Postgraduate thesis	Universidad Nacional Hermilio Valdizán	Isidro, M.	Isidro, M.	Universidad Nacional Hermilio Valdizán	No collaboration	Huánuco	Local	Efectividad de intervención educativa / Prevención	Prevention and Control	Experimental	https://repositorio.unheval.edu.pe/backend/api/core/bitstreams/fdfef06d-8997-469b-b05d-8c0c8b212080/content
125	RENATI	2016	Porcentaje de positividad en marcadores serológicos en donantes de sangre del Hospital Víctor Lazarte Echegaray, Trujillo - Perú, 2015	Undergraduate thesis	Universidad Alas Peruanas	Nuñez, R.	Nuñez, R.	Universidad Alas Peruanas	No collaboration	La Libertad	Local	Tamizaje en donantes de sangre	Epidemiology and Public Health	Descriptive observational	https://repositorio.uap.edu.pe/bitstream/handle/20.500.12990/1072/Tesis_porcentaje%20positividad_marcadores%20serol%c3%b3gicos_donantes%20sangre_Hospital%20V.Lazarte%20E._Trujillo%202015.pdf?sequence=1&isAllowed=y
126	RENATI	2016	Prevalencia de marcadores serológicos en donantes de sangre del Hospital Sergio E. Bernales - Collique en el periodo 2010 - 2015	Undergraduate thesis	Universidad Alas Peruanas	Quichca, L.	Quichca, L.	Universidad Alas Peruanas	No collaboration	Lima	Local	Tamizaje en donantes de sangre	Epidemiology and Public Health	Descriptive observational	https://repositorio.uap.edu.pe/handle/20.500.12990/4700
127	Scopus	2017	Hepatitis B and C prevalence in a blood bank at general hospital in Callao, Peru	Original article	Revista de Gastroenterología del Perú	Alvarez, L.	Alvarez, L.; Tejada-Llacsa, P.; Melgarejo-García, G.; Berto, G.; Montes, P.; Monge, E.	Universidad Nacional Mayor de San Marcos; Asociación para el Desarrollo de la Investigación Estudiantil en Ciencias de la Salud; Hospital Nacional Daniel Alcides Carrión	National collaboration	Callao	Local	Tamizaje en donantes de sangre	Epidemiology and Public Health	Descriptive observational	http://www.scielo.org.pe/pdf/rgp/v37n4/a09v37n4.pdf
128	RENATI	2017	Seroprevalencia de hepatitis B, hepatitis C y hepatitis D en los pobladores de Luricocha - Ayacucho 2017.	Undergraduate thesis	Universidad Nacional de San Cristóbal de Huamanga	Ayala, R.	Ayala, R.	Universidad Nacional de San Cristóbal de Huamanga	No collaboration	Ayacucho	Local	Seroprevalencia poblacional / Coinfección	Epidemiology and Public Health	Descriptive observational	https://repositorio.unsch.edu.pe/items/6c9b192b-69f6-422c-8629-9f523fc5458c
129	RENATI	2017	Nivel de Anticuerpos anti –Hbsag Postvacunación contra el antígeno de superficie para Hepatitis B en personal de salud del Hospital Víctor Lazarte –Essalud –Trujillo 2016	Undergraduate thesis	Universidad Alas Peruanas	Azañero, P.	Azañero, P.	Universidad Alas Peruanas	No collaboration	La Libertad	Local	Inmunización en personal de salud / Seroprotección	Prevention and Control	Descriptive observational	https://repositorio.uap.edu.pe/handle/20.500.12990/2199
130	Scopus	2017	Cost-effectiveness of two antiviral therapies for chronic hepatitis B in Peru: Entecavir and tenofovir	Original article	Revista Peruana de Medicina Experimental y Salud Publica	Bolaños-Díaz, R.	Bolaños-Díaz, R.; Tejada, R.; Sanabria, C.; Escobedo-Palza, S.	Instituto Nacional de Salud; Organización Médica para el Desarrollo de la Salud; Universidad Nacional Mayor de San Marcos; Sociedad Peruana de Administración de Salud	National collaboration	Todo el Perú	National	Costo-efectividad de tratamiento / Antivirales	Clinics and Treatment	Analytical observational	https://rpmesp.ins.gob.pe/index.php/rpmesp/article/view/2496
131	RENATI	2017	Frecuencia de Hepatitis B en los donantes del banco de sangre del Hospital Víctor Lazarte Echegaray –Trujillo. Enero–Diciembre 2016	Undergraduate thesis	Universidad Alas Peruanas	Cruz, F.	Cruz, F.	Universidad Alas Peruanas	No collaboration	La Libertad	Local	Tamizaje en donantes de sangre	Epidemiology and Public Health	Descriptive observational	https://repositorio.uap.edu.pe/handle/20.500.12990/2200
132	RENATI	2017	Seroprevalencia de marcadores Anti HBC total y HBSAG en donantes de sangre del Hospital Víctor Lazarte Echegaray de Trujillo, Septiembre 2011-Septiembre 2012	Undergraduate thesis	Universidad Alas Peruanas	Medrano, M.	Medrano, M.	Universidad Alas Peruanas	No collaboration	La Libertad	Local	Tamizaje en donantes de sangre	Epidemiology and Public Health	Descriptive observational	https://repositorio.uap.edu.pe/handle/20.500.12990/2241
133	Scopus	2017	Viral hepatitis infection markers among blood donor in a national hospital of metropolitan lima	Original article	Revista Peruana de Medicina Experimental y Salud Publica	Morales, J.	Morales, J.; Fuentes-Rivera, J.; Delgado-Silva, C.; Matta-Solís, H.	Universidad de Ciencias y Humanidades; Universidad Nacional Mayor de San Marcos; Hospital Nacional Dos de Mayo	National collaboration	Lima	Local	Tamizaje en donantes de sangre / Factores asociados	Epidemiology and Public Health	Analytical observational	https://rpmesp.ins.gob.pe/index.php/rpmesp/article/view/2503
134	Scopus	2017	Seroprevalence, cost per donation and reduction in blood supply due to positive and indeterminate results for infectious markers in a blood bank in Lima, Peru	Original article	Revista Brasileira de Hematologia e Hemoterapia	Moya-Salazar, J.	Moya-Salazar, J.; Ubidia-Incio, R.; Incio-Grande, M.; Blejer, J.; Gonzalez, C.	Hospital Nacional Docente Madre Niño San Bartolomé; Universidad Continental; Universidad Peruana Cayetano Heredia; Hospital Central de la Policía Nacional del Perú; Fundación Hemocentro Buenos Aires; Hospital de Infecciosas F.J. Muñiz	International collaboration	Lima	Local	Tamizaje en donantes / Impacto económico	Epidemiology and Public Health	Analytical observational	https://www.scielo.br/j/rbhh/a/5C6QQgv6tNfmWLQZCwWNTWF/?lang=en
135	RENATI	2017	Factores asociados al incumplimiento del esquema de vacunación contra hepatitis b en internos de medicina del Hospital Nacional Hipólito Unanue 2017	Undergraduate thesis	Universidad Privada San Juan Bautista	Pinillos, J.	Pinillos, J.	Universidad Privada San Juan Bautista	No collaboration	Lima	Local	Cumplimiento de vacunación / Internos de medicina	Prevention and Control	Analytical observational	https://repositorio.upsjb.edu.pe/item/906e53a1-f3d3-4cec-87c7-6a14fef3106b
136	RENATI	2017	Nivel de conocimiento y conductas preventivas sobre hepatitis B en estudiantes de estomatología que inician sus prácticas clínicas integrales de la Universidad Privada Antenor Orrego, 2016 - II	Undergraduate thesis	Universidad Privada Antenor Orrego	Pisconte, W.	Pisconte, W.	Universidad Privada Antenor Orrego	No collaboration	La Libertad	Local	Conocimientos y Conductas Preventivas (CAP)	Prevention and Control	Analytical observational	https://repositorio.upao.edu.pe/item/7b1b96c5-e7bd-f7ab-e050-010a1c030756
137	Scopus	2017	Trends in mortality burden of hepatocellular carcinoma, cirrhosis, and fulminant hepatitis before and after roll-out of the first pilot vaccination program against hepatitis B in Peru: An analysis of death certificate data	Original article	Vaccine	Ramírez-Soto, M.	Ramírez-Soto, M.; Ortega-Cáceres, G.; Cabezas, C.	Universidad Nacional Mayor de San Marcos; Fondo Nacional de Desarrollo Científico y Tecnológico; Universidad Ricardo Palma; Instituto Nacional de Salud	National collaboration	Apurímac	Local	Impacto de vacunación / Mortalidad por hepatopatías	Prevention and Control	Analytical observational	https://www.sciencedirect.com/science/article/abs/pii/S0264410X17307569
138	RENATI	2017	Seroprevalencia de Hepatitis B y su asociación con el tipo de donación en donantes de sangre del Hospital II Pasco en el año 2016	Undergraduate thesis	Universidad Alas Peruanas	Solis, G.	Solis, G.	Universidad Alas Peruanas	No collaboration	Pasco	Local	Tamizaje en donantes de sangre / Factores asociados	Epidemiology and Public Health	Analytical observational	https://repositorio.uap.edu.pe/xmlui/handle/20.500.12990/2181
139	RENATI	2017	Seroprevalencia de marcadores para Hepatitis B y Hepatitis C en donantes de sangre del Hospital Nacional Ramiro Prialé Prialé de Huancayo durante el periodo Enero - Agosto del 2015	Undergraduate thesis	Universidad Alas Peruanas	Suarez, F.	Suarez, F.	Universidad Alas Peruanas	No collaboration	Junín	Local	Tamizaje en donantes de sangre	Epidemiology and Public Health	Descriptive observational	https://repositorio.uap.edu.pe/xmlui/handle/20.500.12990/2026
140	RENATI	2017	Prevalencia de la infección de Hepatitis B en hombres que tienen sexo con hombres y mujeres transgénero atendidos en el centro de salud Alberto Barton y Epicentro utilizando el sistema Ultramicroelisa	Undergraduate thesis	Universidad Alas Peruanas	Verano, K.	Verano, K.	Universidad Alas Peruanas	No collaboration	Lima; Callao	Multiregional	Prevalencia en poblaciones clave (HSH y Mujeres Trans)	Epidemiology and Public Health	Analytical observational	https://repositorio.uap.edu.pe/handle/20.500.12990/3107
141	RENATI	2017	Factores de riesgo para hepatitis B del personal policial atendido en el policlínico DINOES Policía Nacional del Perú 2014	Undergraduate thesis	Universidad San Pedro	Vizcarra, M.	Vizcarra, M.	Universidad San Pedro	No collaboration	Lima	Local	Factores de riesgo / Personal policial	Epidemiology and Public Health	Descriptive observational	http://repositorio.usanpedro.edu.pe/handle/USANPEDRO/2681
142	Google Scholar	2017	Intervención de enfermería en la implementación de la vacuna de hepatitis B al recién nacido en el servicio neonatología del Hospital Uldarico Rocca Fernández 2011 al 2015	Undergraduate thesis	Universidad Nacional del Callao	Zavaleta, V.	Zavaleta, V.	Universidad Nacional del Callao	No collaboration	Lima	Local	Vacunación neonatal / Intervención de enfermería	Prevention and Control	Descriptive observational	https://repositorio.unac.edu.pe/item/d9d6d0c0-e669-4e91-9dcf-e64010a8acf9
143	Google Scholar	2018	Seroprevalencia del marcador anti core total de hepatitis B en el Hospital Daniel Alcides Carrión Essalud, Tacna 2013-2017	Original article	Revista Médica Basadrina	Malca, J.	Malca, J.	Universidad Privada de Tacna	No collaboration	Tacna	Local	Tamizaje en donantes de sangre / Factores asociados	Epidemiology and Public Health	Analytical observational	https://www.revistas.unjbg.edu.pe/index.php/rmb/article/view/637
144	RENATI	2018	Susceptibilidad a Hepatitis B en estudiantes vacunados de Laboratorio Clínico y Anatomia Patológica de la Universidad Alas Peruanas	Undergraduate thesis	Universidad Alas Peruanas	Aranibar, D.	Aranibar, D.	Universidad Alas Peruanas	No collaboration	Lima	Local	Susceptibilidad postvacunación	Prevention and Control	Descriptive observational	https://repositorio.uap.edu.pe/handle/20.500.12990/5526
145	RENATI	2018	Seroprevalencia de Hepatitis B, en postulantes al banco de sangre del Hospital Regional de Ayacucho Miguel Angel Mariscal Llerena - Ayacucho, periodo 2018	Undergraduate thesis	Universidad Alas Peruanas	Beltrán, L.	Beltrán, L.	Universidad Alas Peruanas	No collaboration	Ayacucho	Local	Tamizaje en donantes de sangre	Epidemiology and Public Health	Descriptive observational	https://repositorio.uap.edu.pe/xmlui/handle/20.500.12990/3460
146	Scopus	2018	Compliance of hepatitis-b virus vaccination in newborns in lima and callao	Original article	Revista Peruana de Medicina Experimental y Salud Publica	Borda-Olivas, A.	Borda-Olivas, A.; Florián, Á.; Montalvan, E.; Dedios, M.; Cabezas, C.; Donaires, F.	Instituto Nacional de Salud; Instituto Nacional de Salud del Niño; Universidad Nacional Mayor de San Marcos	National collaboration	Lima; Callao	Multiregional	Cobertura de vacunación / Recién nacidos	Prevention and Control	Descriptive observational	https://rpmesp.ins.gob.pe/index.php/rpmesp/article/view/3619
147	Scopus	2018	Search of hepatitis-B infection in relatives of chronic carriers in the province of Huanta, Ayacucho, Peru	Original article	Revista Peruana de Medicina Experimental y Salud Publica	Cabezas, C.	Cabezas, C.; Balbuena-Torres, J.; Crispín, L.; Landa, C.; Rios-Rojas, J.; Sucari, A.; Anampa-Guzmán, A.	Universidad Nacional Mayor de San Marcos; Instituto Nacional de Salud	National collaboration	Ayacucho	Local	Prevalencia en contactos intrafamiliares	Epidemiology and Public Health	Descriptive observational	https://rpmesp.ins.gob.pe/index.php/rpmesp/article/view/3833?articlesBySameAuthorPage=1
148	RENATI	2018	Prevalencia de infección de Hepatitis B y Factores de riesgo en donantes de sangre del Hospital Nacional Dos de Mayo, Lima 2016	Postgraduate thesis	Universidad César Vallejo	Cuellar, M.	Cuellar, M.	Universidad César Vallejo	No collaboration	Lima	Local	Tamizaje en donantes de sangre / Factores de riesgo	Epidemiology and Public Health	Analytical observational	https://repositorio.ucv.edu.pe/handle/20.500.12692/22106
149	RENATI	2018	Genotipificación de virus de Hepatitis B, de las muestras de la seroteca del Laboratorio de Referencia en Salud Pública de la Dirección Regional de Ayacucho - 2017.	Undergraduate thesis	Universidad Nacional de San Cristóbal de Huamanga	Delgado, O.	Delgado, O.	Universidad Nacional de San Cristóbal de Huamanga	No collaboration	Ayacucho	Local	Genotipificación del VHB / Biología molecular	Basic Sciences and Virology	Descriptive observational	https://repositorio.unsch.edu.pe/items/d413e01f-7313-4963-9dce-01402bb0f8a0
150	RENATI	2018	Seroprevalencia de hepatitis B en postulantes a donación de sangre en el Hospital III Iquitos 2017	Undergraduate thesis	Universidad Científica del Perú	Espinoza, J.	Espinoza, J.	Universidad Científica del Perú	No collaboration	Loreto	Local	Tamizaje en donantes de sangre	Epidemiology and Public Health	Descriptive observational	https://repositorio.ucp.edu.pe/server/api/core/bitstreams/3782d63e-31bf-4bec-b42b-67afd45b9cf5/content
151	Google Scholar	2018	Relación entre el nivel de conocimiento y actitud hacia la hepatitis b en los estudiantes de estomatología de una universidad privada	Undergraduate thesis	Universidad Inca Garcilaso de la Vega	Francia, C.	Francia, C.	Universidad Inca Garcilaso de la Vega	No collaboration	Lima	Local	Conocimientos y Actitudes (CAP)	Prevention and Control	Analytical observational	https://repositorio.uigv.edu.pe/item/d9f696a1-55f7-44ad-8a5d-d6bd4315cec5
152	RENATI	2018	Perfil epidemiológico de la hepatitis b en pacientes adultos del Hospital Nacional Arzobispo Loayza, durante el período 2010 - 2015	Undergraduate thesis	Universidad Privada San Juan Bautista	Gutierrez, J.	Gutierrez, J.	Universidad Privada San Juan Bautista	No collaboration	Lima	Local	Perfil epidemiológico / Pacientes adultos	Epidemiology and Public Health	Descriptive observational	https://repositorio.upsjb.edu.pe/backend/api/core/bitstreams/99680199-836f-4dec-b203-25c04657bbec/content
153	Google Scholar	2018	Vacunación contra el virus de la hepatitis B en recién nacidos de mujeres peruanas participantes de la Encuesta Demográfica y de Salud Familiar, 2016	Original article	Anales de la Facultad de Medicina	Roque, J.	Roque, J.; Mera, J.; Romani, F.	Universidad de San Martín de Porres; Instituto Nacional de Salud	National collaboration	Todo el Perú	National	Cobertura de vacunación / Recién nacidos	Prevention and Control	Descriptive observational	https://revistasinvestigacion.unmsm.edu.pe/index.php/anales/article/view/15314
154	RENATI	2018	Exclusión definitiva por marcadores infecciosos en predonantes de sangre-Hospital Nacional Dos de Mayo, 2014-2016	Undergraduate thesis	Universidad Nacional Federico Villarreal	Laureano, G.	Laureano, G.	Universidad Nacional Federico Villarreal	No collaboration	Lima	Local	Tamizaje en donantes de sangre / Factores asociados	Epidemiology and Public Health	Analytical observational	https://repositorio.unfv.edu.pe/items/15a323b3-9ea8-433f-9a8b-2b437a76b1c7
155	RENATI	2018	Vacunación contra el virus de la hepatitis B a recién nacidos: análisis secundario de la encuesta demográfica y de salud familiar 2016	Undergraduate thesis	Universidad de San Martín de Porres	Mera, J.	Mera, J.	Universidad de San Martín de Porres	No collaboration	Todo el Perú	National	Cobertura de vacunación / Factores asociados	Prevention and Control	Analytical observational	https://repositorio.usmp.edu.pe/handle/20.500.12727/3713
156	RENATI	2018	Titulación de Anticuerpos Anti-HBS Contra la Hepatitis B Después de la Vacunación en Trabajadores del Hospital II Essalud-Cajamarca	Undergraduate thesis	Universidad Nacional de Jaén	Mondragón, D.	Mondragón, D.	Universidad Nacional de Jaén	No collaboration	Cajamarca	Local	Respuesta inmunológica postvacunación / Factores asociados	Prevention and Control	Analytical observational	https://repositorio.unj.edu.pe/items/8f7013c6-1c71-4a53-a915-d3ab5932fd0f
157	RENATI	2018	CONDICIONES DE REÚSO DEL DIALIZADOR, ASOCIADO A INFECCIONES POR HEPATITIS B Y C EN UNA CLÍNICA RENAL PRIVADA LIMA 2017	Undergraduate thesis	Universidad Privada Norbert Wiener	Fuentes, C.	Fuentes, C.; Montes, M.	Universidad Privada Norbert Wiener	No collaboration	Lima	Local	Infecciones asociadas a la atención en salud (IAAS)	Prevention and Control	Analytical observational	https://repositorio.uwiener.edu.pe/entities/publication/c5c410f5-1a2f-4514-8f88-fae133acdb11
158	RENATI	2018	Seroprevalencia de los marcadores infecciosos de hepatitis B en los predonantes que acudieron al Servicio de Banco de Sangre del Hospital Docente de Cajamarca durante el periodo 2016	Undergraduate thesis	Universidad San Pedro	Narro, D.	Narro, D.	Universidad San Pedro	No collaboration	Cajamarca	Local	Tamizaje en donantes de sangre	Epidemiology and Public Health	Descriptive observational	https://alicia.concytec.gob.pe/vufind/Record/USPE_1d13d85871ba4627e2c4225311bf8493/Details
159	Scopus	2018	Genotypes and subgenotypes of hepatitis B virus circulating in an endemic area in Peru	Original article	Archives of Virology	Ramírez-Soto, M.	Ramírez-Soto, M.; Bracho, M.; González-Candelas, F.; Huichi-Atamari, M.	Universidad Nacional Mayor de San Marcos; Universitat de València; Fundación para el Fomento de la Investigación Sanitaria y Biomédica de la Comunitat Valenciana; Centro de Investigación Biomédica en Red; Hospital Regional Guillermo Díaz de la Vega	International collaboration	Apurímac	Local	Genotipificación del VHB / Análisis filogenético	Basic Sciences and Virology	Descriptive observational	https://sci-hub.box/10.1007/s00705-017-3557-0
160	Scopus	2018	Prevalence of hepatitis B and human T-lymphotropic virus infection among blood donors at a hospital in the south-central highlands of Peru	Original article	Transfusion Medicine	Ramírez-Soto, M.	Ramírez-Soto, M.; Huichi-Atamari, M.	Universidad Nacional Mayor de San Marcos; Hospital Regional Guillermo Díaz de la Vega	National collaboration	Apurímac	Local	Tamizaje en donantes de sangre / Factores asociados	Epidemiology and Public Health	Analytical observational	https://sci-hub.hlgczx.com/10.1111/tme.12451
161	RENATI	2018	Seroprevalencia de marcadores infecciosos en unidades de sangre procedentes de donantes atendidos en el Hospital San José de Chincha durante el periodo 2013 - 2015	Undergraduate thesis	Universidad Alas Peruanas	Reyes, C.	Reyes, C.	Universidad Alas Peruanas	No collaboration	Ica	Local	Tamizaje en donantes de sangre / Factores asociados	Epidemiology and Public Health	Analytical observational	https://repositorio.uap.edu.pe/xmlui/handle/20.500.12990/5321
162	RENATI	2018	Seroprevalencia de HBsAg y anti - HBc en donantes del servicio de banco de sangre del Hospital de Alta Complejidad Virgen de la Puerta Trujillo – 2017	Undergraduate thesis	Universidad Alas Peruanas	Rodriguez, J.	Rodriguez, J.	Universidad Alas Peruanas	No collaboration	La Libertad	Local	Tamizaje en donantes de sangre	Epidemiology and Public Health	Descriptive observational	https://repositorio.uap.edu.pe/handle/20.500.12990/6427
163	RENATI	2018	Prevalencia de hepatitis B en donantes de banco de sangre del Hospital II ESSALUD Cajamarca, 2009-2013	Undergraduate thesis	Universidad San Pedro	Ruiz, R.	Ruiz, R.	Universidad San Pedro	No collaboration	Cajamarca	Local	Prevalencia en donantes de sangre	Epidemiology and Public Health	Descriptive observational	http://repositorio.usanpedro.edu.pe/handle/USANPEDRO/4163
164	RENATI	2018	Efectividad de las Prácticas Saludables del Plan Regional de Prevención, Control y Eliminación de Hepatitis B. Ayacucho. 2018.	Postgraduate thesis	Universidad César Vallejo	Saavedra, L.	Saavedra, L.	Universidad César Vallejo	No collaboration	Ayacucho	Local	Conocimientos y Prácticas / Evaluación de intervención	Prevention and Control	Analytical observational	https://repositorio.ucv.edu.pe/handle/20.500.12692/29221
165	Google Scholar	2018	Factores de riesgo para infección por Hepatitis b en pacientes hemodializados del Centro San Judas Tadeo Enero–Diciembre del 2016	Undergraduate thesis	Universidad Ricardo Palma	Sarmiento, R.	Sarmiento Bustinza, Roberto;	Universidad Ricardo Palma	No collaboration	Lima	Local	Infecciones asociadas a la atención en salud (IAAS) / Factores de riesgo	Prevention and Control	Analytical observational	https://repositorio.urp.edu.pe/entities/publication/3e9ba440-d4c0-4050-a096-36565fff80fd
166	RENATI	2018	Infección por el virus de la hepatitis B en el sindicato de trabajadores de construcción civil, Abancay 2018	Undergraduate thesis	Universidad Alas Peruanas	Tomaylla, E.	Tomaylla, E.	Universidad Alas Peruanas	No collaboration	Apurímac	Local	Prevalencia en grupos ocupacionales	Epidemiology and Public Health	Analytical observational	https://repositorio.uap.edu.pe/handle/20.500.12990/9311
167	Google Scholar	2018	Verificación de la precisión en la determinación de antígeno de superficie de Hepatitis B en suero según protocolo EPIS-A3 del Centro Médico Naval-Lima 2018 8Naval Medico	Undergraduate thesis	Universidad Alas Peruanas	Villegas, J.	Villegas, J.	Universidad Alas Peruanas	No collaboration	Lima	Local	Validación de métodos diagnósticos / Precisión analítica	Basic Sciences and Virology	Descriptive observational	https://repositorio.uap.edu.pe/handle/20.500.12990/6238
168	RENATI	2018	Prevalencia de hepatitis B en donantes de sangre del Hospital II-2 de Sullana 2015.	Undergraduate thesis	Universidad San Pedro	Zapata, N.	Zapata, N.	Universidad San Pedro	No collaboration	Piura	Local	Tamizaje en donantes de sangre	Epidemiology and Public Health	Descriptive observational	https://alicia.concytec.gob.pe/vufind/Record/USPE_20ad129cd5bff22db8dacd3cf7d72aa4
169	RENATI	2018	Seroprevalencia de marcadores infecciosos en la unidad de banco de sangre por donantes voluntarios del Hospital Regional del Cusco durante el segundo semestre del año 2017	Undergraduate thesis	Universidad Alas Peruanas	Zurita, W.	Zurita, W.	Universidad Alas Peruanas	No collaboration	Cusco	Local	Tamizaje en donantes de sangre / Marcadores infecciosos	Epidemiology and Public Health	Descriptive observational	https://repositorio.uap.edu.pe/handle/20.500.12990/6011
170	Scopus	2019	Associated factors to the inadequate response to hepatitis B vaccine in HIV patients	Original article	Revista de Gastroenterología del Perú	Aguilar-Urbina, E.	Aguilar-Urbina, E.; García-Tello, A.; Hilario-Vargas, J.; Concepción-Urteaga, L.; Maguiña-Vargas, C.	Universidad Nacional de Trujillo; Hospital Regional Docente de Trujillo; Universidad Peruana Cayetano Heredia	National collaboration	La Libertad	Local	Respuesta inmunológica / Pacientes con VIH / Factores asociados	Prevention and Control	Analytical observational	https://revistagastroperu.com/index.php/rgp/article/view/980/942
171	RENATI	2019	Prevalencia de anti HBc en donantes de sangre del Hospital III EsSalud - Chimbote del primer semestre 2018	Undergraduate thesis	Universidad San Pedro	Alvarado, M.	Alvarado, M.	Universidad San Pedro	No collaboration	Áncash	Local	Tamizaje en donantes de sangre / Prevalencia de Anti-HBc	Epidemiology and Public Health	Descriptive observational	https://alicia.concytec.gob.pe/vufind/Record/USPE_8b8fb41fc50b0d103b2a4687adcb6a5d
172	RENATI	2019	Infección de Hepatitis B (vhb) en donantes al banco de sangre del Hospital Félix Mayorca Soto - Tarma 2017	Undergraduate thesis	Universidad Alas Peruanas	Boza, P.	Boza, P.	Universidad Alas Peruanas	No collaboration	Junín	Local	Tamizaje en donantes de sangre / Prevalencia de marcadores	Epidemiology and Public Health	Descriptive observational	https://repositorio.uap.edu.pe/handle/20.500.12990/6003
173	Google Scholar	2019	Co-infección de la Hepatitis B o C en población VIH positiva del Callao-Perú. 2016.	Postgraduate thesis	Universidad Nacional de Trujillo	Cárdenas, F.	Cárdenas, F.; Balbuena, J.	Universidad Nacional de Trujillo	No collaboration	Callao	Local	Coinfección VIH-VHB-VHC	Epidemiology and Public Health	Analytical observational	https://repositorio.unitru.edu.pe/entities/publication/39c53284-8774-4d3a-9182-541d60790a37
174	RENATI	2019	Cobertura de inmunización contra el virus de hepatitis B (HBV) en hijos nacidos de madres portadoras de la infección, Huanta (Ayacucho) 2014-2018	Undergraduate thesis	Universidad Nacional Mayor de San Marcos	Crispin, L.	Crispin, L.	Universidad Nacional Mayor de San Marcos	No collaboration	Ayacucho	Local	Cobertura de vacunación / Transmisión vertical	Prevention and Control	Descriptive observational	https://gestionrepo.unmsm.edu.pe/items/3c1eaed8-7863-4246-8245-900c9317f55c
175	Scopus	2019	Dermatomyositis associated with hepatitis B virus-related hepatocellular carcinoma: a case report in Peru	Original article	Revista de Gastroenterología del Perú	Cuadros-Torres, M.	Cuadros-Torres, M.; Ganoza-Calero, A.; Plácido, Z.; Prado, J.	Universidad Peruana de Ciencias Aplicadas; Hospital Nacional Edgardo Rebagliati Martins	National collaboration	Lima	Local	Manifestaciones extrahepáticas / Síndrome paraneoplásico	Clinics and Treatment	Descriptive observational	https://pubmed.ncbi.nlm.nih.gov/32097401/
176	RENATI	2019	Prevalencia de hepatitis B en los donantes de sangre del hospital nacional “Ramiro Prialé Prialé” – Essalud Huancayo de enero – julio 2016.	Undergraduate thesis	Universidad Peruana Los Andes	Garay, F.	Garay, F.; Salazar, L.	Universidad Peruana Los Andes	No collaboration	Junín	Local	Tamizaje en donantes de sangre / Prevalencia de marcadores	Epidemiology and Public Health	Descriptive observational	https://repositorio.upla.edu.pe/handle/20.500.12848/1424
177	RENATI	2019	Seroprevalencia de Marcadores Infecciosos en Donantes de Banco de Sangre del Hospital “GUSTAVO Lanatta Lujan”, Bagua; 2018	Undergraduate thesis	Universidad Nacional de Jaén	Garcia, A.	Garcia, A.; Cubas, C.	Universidad Nacional de Jaén	No collaboration	Amazonas	Local	Tamizaje en donantes de sangre / Prevalencia de marcadores	Epidemiology and Public Health	Descriptive observational	https://repositorio.unj.edu.pe/items/8e5bbba6-023b-4778-8d35-86c37c9d736a
178	Google Scholar	2019	Perfil epidemiológico de pacientes tamizados reactivos para VIH y hepatitis B que acuden al Hospital Vitarte, 2018	Original article	Revista Internacional de Salud Materno Fetal	Ku, E.	Ku, E.	Universidad Nacional Mayor de San Marcos	No collaboration	Lima	Local	Perfil epidemiológico / Factores de riesgo	Epidemiology and Public Health	Descriptive observational	https://ojs.revistamaternofetal.com/index.php/RISMF/article/view/134
179	Scopus	2019	Level of knowledge about hepatitis b and associated factors	Original article	Revista Cubana de Medicina General Integral	Miñan-Tapia, A.	Miñan-Tapia, A.; Torres-Riveros, G.; Torres-López, S.; Huallpa, E.; Mejia, C.	Universidad Nacional Jorge Basadre Grohmann; Universidad Privada de Tacna; Universidad Continental	National collaboration	Tacna	Local	Conocimientos y factores asociados en estudiantes	Prevention and Control	Analytical observational	http://scielo.sld.cu/pdf/mgi/v35n3/1561-3038-mgi-35-03-e417.pdf
180	RENATI	2019	Nivel de conocimientos sobre hepatitis B y el estado de vacunación del interno de Medicina Humana, del Hospital Nacional Dos de Mayo - 2019	Undergraduate thesis	Universidad Nacional Mayor de San Marcos	Salvador, R.	Salvador, R.	Universidad Nacional Mayor de San Marcos	No collaboration	Lima	Local	Conocimientos y estado de vacunación / Factores asociados	Prevention and Control	Analytical observational	https://gestionrepo.unmsm.edu.pe/items/4a3c28e2-0db3-4e77-83e6-89443abc9a0c
181	RENATI	2019	Seroprevalencia de hepatitis b y c en donantes de sangre del Hospital Nacional Guillermo Almenara enero - junio 2015	Undergraduate thesis	Universidad Nacional Federico Villarreal	Santander, V.	Santander, V.	Universidad Nacional Federico Villarreal	No collaboration	Lima	Local	Tamizaje en donantes de sangre	Epidemiology and Public Health	Descriptive observational	https://repositorio.unfv.edu.pe/items/e3b08d45-ee92-45fd-8e50-cec2e806d122
182	RENATI	2019	Seroprevalencia de Hepatitis B y Hepatitis C en donantes de sangre en el Hospital EsSalud Víctor Lazarte Echegaray de Enero a Junio del 2016	Postgraduate thesis	Universidad San Pedro	Solar, J.	Solar, J.	Universidad San Pedro	No collaboration	La Libertad	Local	Tamizaje en donantes de sangre / Seroprevalencia de Hepatitis B y C	Epidemiology and Public Health	Descriptive observational	https://alicia.concytec.gob.pe/vufind/Record/USPE_80437d43893f9bdc6c14a54a5cf2daa6
183	RENATI	2019	Incidencia de la Hepatitis B y C en donantes atendidos en el Banco de Sangre del Hospital Santa Rosa Piura II-2 enero - junio 2015	Undergraduate thesis	Universidad San Pedro	Velasquez, H.	Velasquez, H.	Universidad San Pedro	No collaboration	Piura	Local	Tamizaje en donantes de sangre / Incidencia de marcadores	Epidemiology and Public Health	Descriptive observational	https://alicia.concytec.gob.pe/vufind/Record/USPE_7056230fa6b7aa4b61f3ece663daf7bf
184	RENATI	2019	Valoración de las entrevistas a los donantes de sangre y resultado de las pruebas de tamizaje de hepatitis B en el HVRG.	Undergraduate thesis	Universidad San Pedro	Villacaqui, R.	Villacaqui, R.	Universidad San Pedro	No collaboration	Áncash	Local	Eficacia de la entrevista epidemiológica / Correlación con tamizaje	Prevention and Control	Analytical observational	https://alicia.concytec.gob.pe/vufind/Record/USPE_585e971e93e6feafb6f3b97cde9e4da1
185	Snowballing citation	2019	Respuesta inmune frente a la vacuna contra la hepatitis B en pacientes tratados con hemodiálisis y diálisis	Undergraduate thesis	Universidad Norbert Wiener	Suarez, E.	Suarez, E.	Universidad Privada Norbert Wiener	No collaboration	Lima	Local	Respuesta inmune a la vacuna / Pacientes en hemodiálisis	Prevention and Control	Descriptive observational	https://repositorio.uwiener.edu.pe/server/api/core/bitstreams/a9d0832d-af0f-42d2-9fe2-58a1342e07d8/content
186	RENATI	2020	Marcadores infecciosos en donantes del banco de sangre del Hospital III Essalud Chimbote, abril a julio 2019	Undergraduate thesis	Universidad San Pedro	Agurto, V.	Agurto, V.	Universidad San Pedro	No collaboration	Áncash	Local	Marcadores infecciosos en donantes / Prevalencia de seropositividad	Epidemiology and Public Health	Descriptive observational	https://alicia.concytec.gob.pe/vufind/Record/USPE_17b21049af763423a76586781a81492d
187	Google Scholar	2020	Prevalencia de VIH, Sífilis y Hepatitis B en gestantes del primer nivel de atención del Callao	Original article	Peruvian Journal of Health Care and Global Health	Basilio-Rojas, M.	Basilio-Rojas, M.; Morales, J.	Dirección Regional de Salud del Callao; Universidad de Ciencias y Humanidades	National collaboration	Callao	Local	Prevalencia en gestantes / Tamizaje prenatal	Epidemiology and Public Health	Descriptive observational	https://revista.uch.edu.pe/index.php/hgh/article/view/69
188	Scopus	2020	Hepatitis B Virus and Delta Infection: Special Considerations in the Indigenous and Isolated Riverside Populations in the Amazon Region	Review	Clinical Liver Disease	Cabezas, C.	Cabezas, C.; Braga, W.	Instituto Nacional de Salud; Fundação de Medicina Tropical Dr. Heitor Vieira Dourado	International collaboration	Amazonas	Local	Coinfección VHB-VHD en poblaciones indígenas	Epidemiology and Public Health	Review	https://journals.lww.com/cld/fulltext/2020/09000/Hepatitis_B_Virus_and_Delta_Infection__Special.8.aspx
189	Scopus	2020	Prevalence of HBV, HDV and retrovirus infection in the matsés ethnic group in Loreto, Peru	Original article	Revista Peruana de Medicina Experimental y Salud Publica	Cabezas, C.	Cabezas, C.; Trujillo, O.; Balbuena, J.; Marin, L.; Suárez, M.; Themme, M.; Rodriguez, H.; Valencia, P.; Crispin-Huamani, L.	Instituto Nacional de Salud; Universidad Nacional Mayor de San Marcos; Dirección Regional de Salud de Loreto	National collaboration	Loreto	Local	Prevalencia en poblaciones indígenas / Etnia Matsés	Epidemiology and Public Health	Descriptive observational	https://rpmesp.ins.gob.pe/index.php/rpmesp/article/view/4696
190	Scopus	2020	Decrease in the prevalence of hepatitis B and D virus infections in an endemic area in Peru 23 years after the introduction of the first pilot vaccination program against hepatitis B	Original article	PLoS ONE	Cabezas, C.	Cabezas, C.; Trujillo, O.; Balbuena, J.; Peceros, F.; Terrazas, M.; Suárez, M.; Marin, L.; Apac, J.; Ramírez-Soto, M.	Instituto Nacional de Salud; Dirección Regional de Salud de Apurímac	National collaboration	Apurímac	Local	Impacto de la vacunación / Prevalencia de VHB y VHD	Prevention and Control	Descriptive observational	https://journals.plos.org/plosone/article?id=10.1371/journal.pone.0236993
191	Scopus	2020	Reduction of HBV and HDV infection in two indigenous peoples of Peruvian Amazon after the vaccination against hepatitis B	Original article	Salud Pública de México	Cabezas, C.	Cabezas, C.; Trujillo, O.; Balbuena, J.; Terrazas, M.; Manrique-de Lara, C.; Marín, L.; Ramírez-Soto, M.	Instituto Nacional de Salud; Universidad Nacional Federico Villarreal; Universidad Peruana Cayetano Heredia	National collaboration	Loreto	Local	Impacto de la vacunación / Comunidades indígenas	Prevention and Control	Analytical observational	https://www.scielo.org.mx/pdf/spm/v62n3/0036-3634-spm-62-03-237.pdf
192	Scopus	2020	Seroepidemiology of hepatitis A, B, C, D and e virus infections in the general population of Peru: A cross-sectional study	Original article	PLoS ONE	Cabezas, C.	Cabezas, C.; Trujillo, O.; Gonzales-Vivanco, Á.; Benites-Villafane, C.; Balbuena, J.; Borda-Olivas, A.; Suarez-Jara, M.; Peceros, F.; Ramírez-Soto, M.	Instituto Nacional de Salud; Ministerio de Salud; Instituto Nacional de Salud del Niño San Borja	National collaboration	Todo el Perú	National	Seroepidemiología de hepatitis virales / Prevalencia poblacional	Epidemiology and Public Health	Descriptive observational	https://journals.plos.org/plosone/article?id=10.1371/journal.pone.0234273
193	RENATI	2020	Detección de mutantes de la región Pre - Core del virus hepatitis B en pacientes con serología positiva y negativa al HBeAg	Postgraduate thesis	Universidad Nacional de Trujillo	Castillo, R.	Castillo, R.	Universidad Nacional de Trujillo	No collaboration	La Libertad	Local	Mutaciones del VHB / Región Pre-Core	Basic Sciences and Virology	Descriptive observational	https://repositorio.unitru.edu.pe/entities/publication/7bca2c34-8f52-4d89-9d7c-9bf2bd71fa63
194	RENATI	2020	Enfermedades Infectocontagiosas Seroreactivas y su Relación con Factores Epidemiológicos en Donantes de Sangre del Hospital Regional Docente de Cajamarca, Mayo - Octubre, 2019	Undergraduate thesis	Universidad Nacional de Jaén	Chaquila, A.	Chaquila, A.; Guerrero, J.	Universidad Nacional de Jaén	No collaboration	Cajamarca	Local	Serorreactividad y factores asociados en donantes	Epidemiology and Public Health	Analytical observational	https://repositorio.unj.edu.pe/items/5485131f-e764-4ccf-8509-c4cc44557ef9
195	Google Scholar	2020	Perfil epidemiológico de la hepatitis b en pacientes atendidos en el servicio de emergencia del Hospital de Apoyo Huanta, durante el periodo 2018-2019	Postgraduate thesis	Universidad Nacional del Callao	Cuadros, N.	Cuadros, N.; Gavilán, C.; León, Y.	Universidad Nacional del Callao	No collaboration	Ayacucho	Local	Perfil epidemiológico y clínico	Epidemiology and Public Health	Descriptive observational	https://repositorio.unac.edu.pe/item/9b4e48f9-faff-490c-b674-aa56e50de9f3
196	RENATI	2020	Conocimiento y cobertura de inmunización frente a la hepatitis B en estudiantes de medicina que realizan rotaciones clínicas	Undergraduate thesis	Universidad Peruana Unión	Díaz, R.	Díaz, R.	Universidad Peruana Unión	No collaboration	Lima	Local	Conocimientos y cobertura de inmunización / Factores asociados	Prevention and Control	Analytical observational	https://alicia.concytec.gob.pe/vufind/Record/UEPU_8922affb25e08ab09ffdc216581dbd26/Details
197	Google Scholar	2020	Respuesta inadecuada a la vacuna de hepatitis B en pacientes con VIH: otros factores a considerar	Review	Revista de Gastroenterología del Perú	Gonzales-Zamora, J.	Gonzales-Zamora, J.	University of Miami	No collaboration	Todo el Perú	National	Respuesta a vacuna VHB en pacientes VIH / Factores asociados	Prevention and Control	Review	http://www.scielo.org.pe/scielo.php?script=sci_arttext&pid=S1022-51292020000200202
198	RENATI	2020	Seropositividad de Hepatitis B en Donantes Voluntarios de Sangre Atendidos en el Hospital Regional Docente de Cajamarca, 2019	Undergraduate thesis	Universidad Nacional de Jaén	Mejía, L.	Mejía, L.; Guevara, J.	Universidad Nacional de Jaén	No collaboration	Cajamarca	Local	Tamizaje en donantes de sangre / Seropositividad	Epidemiology and Public Health	Descriptive observational	https://repositorio.unj.edu.pe/items/d68abf8b-6b7e-40a1-8ac9-9ce7ee4574ea
199	Google Scholar	2020	Cumplimiento de las medidas de prevención y detección de VIH, sífilis y hepatitis B, según la norma técnica, en gestantes y recién nacidos atendidos en el Hospital Cayetano Heredia entre setiembre del 2020 y setiembre del 2021	Postgraduate thesis	Universidad Peruana Cayetano Heredia	Rodríguez, R.	Rodríguez, R.	Universidad Peruana Cayetano Heredia	No collaboration	Lima	Local	Prevención de transmisión vertical / Cumplimiento de norma técnica	Prevention and Control	Descriptive observational	https://repositorio.upch.edu.pe/handle/20.500.12866/8465
200	Scopus	2021	Seroprevalence of hepatitis B in adult population of a district of Cajamarca	Original article	Revista de Gastroenterología del Perú	Albán, L.	Albán, L.; Albán, M.; López, N.; Rabanal, D.; Araujo, V.; Cabrera, K.	Universidad Científica del Sur; Universidad Nacional de Cajamarca; Hospital Regional Docente de Cajamarca; Hospital EsSalud Cajamarca	National collaboration	Cajamarca	Local	Seroprevalencia en población general / Factores asociados	Epidemiology and Public Health	Analytical observational	http://www.scielo.org.pe/scielo.php?script=sci_arttext&pid=S1022-51292021000100016
201	RENATI	2021	Políticas publicas y su incidencia para la atención de los niños, niñas y adolescentes huérfanos a consecuencia de la hepatitis B en los distritos de Huanta y Luricocha en los años 2015 a 2019	Postgraduate thesis	Universidad de San Martín de Porres	Arrieta, R.	Arrieta, R.	Universidad de San Martín de Porres	No collaboration	Ayacucho	Local	Políticas públicas y orfandad / Impacto socioeconómico	Epidemiology and Public Health	Descriptive observational	https://repositorio.usmp.edu.pe/handle/20.500.12727/11690
202	RENATI	2021	Conocimientos y actitudes sobre hepatitis B en internos de medicina de las universidades licenciadas en la región Lambayeque, 2020	Original article	Revista Experiencia en Medicina	Calderón-Pérez, H.	Calderón-Pérez, H.; Llanos-Fernández, S.; Silva-Díaz, H.	Universidad de San Martín de Porres; Hospital Regional Lambayeque	National collaboration	Lambayeque	Local	Conocimientos y actitudes en internos de medicina / Factores	Prevention and Control	Analytical observational	https://rem.hrlamb.gob.pe/index.php/REM/article/view/630
203	Google Scholar	2021	Conocimiento y actitudes frente a la hepatitis B en los estudiantes de la escuela de Estomatología de la Universidad Privada de Huancayo Franklin Roosevelt 2019-II	Undergraduate thesis	Universidad Privada de Huancayo Franklin Roosevelt	Zurita, J.	Zurita, J.	Universidad Privada de Huancayo Franklin Roosevelt	No collaboration	Junín	Local	Conocimientos y actitudes / Estudiantes de Estomatología	Prevention and Control	Descriptive observational	https://alicia.concytec.gob.pe/vufind/Record/UHFR_4f5222bc4e5932863729aff2ab61afc6
204	Google Scholar	2021	Factores asociados al no desarrollo de inmunogenicidad en adultos vacunados contra el virus de la hepatitis B	Original article	Vacunas	Mendívil-Tuchia, S.	Mendívil-Tuchia, S.; Arana-Calderón, C.; Aguirre-Quispe, W.	Hospital Central de la Fuerza Aérea del Perú; Hospital I Pacasmayo; Instituto Nacional de Ciencias Neurológicas	National collaboration	Lima; La Libertad	Multiregional	Respuesta inmunogénica / Factores predictores	Prevention and Control	Analytical observational	https://www.sciencedirect.com/science/article/abs/pii/S1576988721000443
205	RENATI	2021	Factores de riesgo asociado al anti - core en donantes de sangre del Hospital Rezola Cañete – 2019	Undergraduate thesis	Universidad Nacional Federico Villarreal	Iturrizaga, R.	Iturrizaga, R.	Universidad Nacional Federico Villarreal	No collaboration	Lima	Local	Factores de riesgo en donantes de sangre / Anticuerpo anti-core	Epidemiology and Public Health	Analytical observational	https://repositorio.unfv.edu.pe/items/0f0bcfe1-a229-4e12-8f5e-8f9fbe7f881c
206	RENATI	2021	Seroprevalencia de marcadores serológicos en donantes de sangre en Perú (2000 – 2020): una revisión sistemática	Undergraduate thesis	Universidad Nacional Mayor de San Marcos	Leon, R.	Leon, R.	Universidad Nacional Mayor de San Marcos	No collaboration	Todo el Perú	National	Seroprevalencia en donantes de sangre / Marcadores serológicos	Epidemiology and Public Health	Review	https://alicia.concytec.gob.pe/vufind/Record/UNMS_ae3aac7c1964805928ad3aba574e22b3
207	Scopus	2021	PREVALENCE OF INFECTION MARKERS AND ASSOCIATED FACTORS IN DONORS OF A PERUVIAN BLOOD BANK	Original article	Revista Peruana de Medicina Experimental y Salud Publica	More-Yupanqui, M.	More-Yupanqui, M.; Canelo-Marruffo, P.; Miranda-Watanabe, M.; León-Herrera, A.; Díaz-Romano, G.; Sulca-Huamaní, O.; Narrea-Cango, A.; Pinedo-Torres, I.	Hospital Nacional Daniel Alcides Carrión; Universidad Peruana de Ciencias Aplicadas; Universidad Nacional Mayor de San Marcos; Hospital San José; Universidad Científica del Sur	National collaboration	Callao	Local	Prevalencia en donantes / Factores asociados	Epidemiology and Public Health	Analytical observational	https://rpmesp.ins.gob.pe/index.php/rpmesp/article/view/9286
208	Google Scholar	2021	Factores asociados a los diferentes patrones de marcadores para Virus de la Hepatitis B en pacientes peruanos viviendo con VIH, 2016-2017	Undergraduate thesis	Universidad Peruana de Ciencias Aplicadas	Oré, B.	Oré, B.; Patiño, A.	Universidad Peruana de Ciencias Aplicadas	No collaboration	Lima	Local	Coinfección VHB-VIH / Factores asociados	Epidemiology and Public Health	Analytical observational	https://repositorioacademico.upc.edu.pe/bitstream/handle/10757/655170/OreR_B.pdf?sequence=3&isAllowed=y
209	RENATI	2021	“PATOLOGIAS INFECCIOSAS CON VIA DE ADMINISTRACION SANGUINEA EN PRESENCIA DE SEROREACTIVIDAD EN LOS DONANTES DE SANGRE DEL HOSPITAL REGIONAL DE ICA DURANTE EL PERIODO 2021”	Undergraduate thesis	Universidad Autónoma de Ica	Rosales, M.	Rosales, M.; Pari, Y.; Gil, M.	Universidad Autónoma de Ica	No collaboration	Ica	Local	Serorreactividad en donantes de sangre / Patologías infecciosas	Epidemiology and Public Health	Analytical observational	https://repositorio.autonomadeica.edu.pe/handle/20.500.14441/1375
210	Google Scholar	2021	Hepatocellular carcinoma in a woman with 34 weeks gestation and chronic hepatitis B	Original article	Revista ACTA Gastroenterológica Latinoamericana	Sato-Espinoza, K.	Sato-Espinoza, K.; Díaz, J.; Jaramillo, Y.	Universidad Peruana de Ciencias Aplicadas; Hospital Nacional Edgardo Rebagliati Martins; Universidad Nacional Federico Villarreal	National collaboration	Lima	Local	Carcinoma hepatocelular y embarazo / Complicaciones	Clinics and Treatment	Descriptive observational	https://www.actagastro.org/numeros-anteriores/2021/Vol-51-N1/Vol51N1-PDF21.pdf
211	Google Scholar	2022	Nivel de conocimiento y actitudes frente a la hepatitis B en egresados de estomatología de la Universidad Alas Peruanas-Lima 2021	Undergraduate thesis	Universidad Alas Peruanas	Calderon, J.	Calderon, J.	Universidad Alas Peruanas	No collaboration	Lima	Local	Conocimientos y actitudes / Egresados de Estomatología	Prevention and Control	Analytical observational	https://repositorio.uap.edu.pe/handle/20.500.12990/11298
212	RENATI	2022	Factores asociados y nivel de información de hepatitis B en dos comunidades Harakbut	Undergraduate thesis	Universidad Peruana Cayetano Heredia	Caller, M.	Caller, M.	Universidad Peruana Cayetano Heredia	No collaboration	Madre de Dios	Local	Prevalencia y factores asociados / Comunidades indígenas	Epidemiology and Public Health	Analytical observational	https://repositorio.upch.edu.pe/discover
213	RENATI	2022	Trabajo académico realizado sobre seroprevalencia de marcadores infecciosos y su relación con los factores sociodemográficos en donantes del banco de sangre del hospital III EsSalud Puno, 2019 - 2020	Postgraduate thesis	Universidad Nacional de San Agustín de Arequipa	Coaquira, N.	Coaquira, N.	Universidad Nacional de San Agustín de Arequipa	No collaboration	Puno	Local	Seroprevalencia en donantes / Factores asociados	Epidemiology and Public Health	Analytical observational	https://repositorio.unsa.edu.pe/items/90f7ee0e-c5df-4224-ba20-62c3ba77bebd
214	RENATI	2022	Seropositividad de Hepatitis B y su Relación con Factores Epidemiológicos en Donantes del Banco de Sangre del Hospital de Apoyo Gustavo Lanatta Lujan de Bagua, 2019	Undergraduate thesis	Universidad Nacional de Jaén	Coronel, I.	Coronel, I.	Universidad Nacional de Jaén	No collaboration	Amazonas	Local	Seropositividad en donantes / Factores epidemiológicos	Epidemiology and Public Health	Analytical observational	https://repositorio.unj.edu.pe/items/e62d404e-2637-4df9-9351-c23478501d00
215	RENATI	2022	Seroprevalencia del virus de la hepatitis b en postulantes a donantes de sangre del centro de hemoterapia banco de sangre tipo II del Hospital III Iquitos EsSalud – 2021	Undergraduate thesis	Universidad Científica del Perú	Garcia, L.	Garcia, L.	Universidad Científica del Perú	No collaboration	Loreto	Local	Seroprevalencia en donantes de sangre	Epidemiology and Public Health	Descriptive observational	https://repositorio.ucp.edu.pe/items/12059400-9fb5-4112-8fb8-3bcc4297de11
216	RENATI	2022	Hepatitis B crónico: perfil clínico y epidemiológico en gestantes atendidas en el Hospital San Francisco – VRAEM, Ayacucho 2018 - 2021	Postgraduate thesis	Universidad Nacional de Huancavelica	López, M.	López, M.	Universidad Nacional de Huancavelica	No collaboration	Ayacucho	Local	Perfil clínico y epidemiológico en gestantes	Epidemiology and Public Health	Descriptive observational	https://repositorio.unh.edu.pe/items/07a37051-bc0e-4e75-8557-3332269f8ff5
217	Google Scholar	2022	Gestante a término con hepatitis B atendida en hospital nivel II-1, 2021	Postgraduate thesis	Universidad José Carlos Mariátegui	Loyola, M.	Loyola, M.	Universidad José Carlos Mariátegui	No collaboration	Moquegua	Local	Manejo de gestante con VHB / Prevención vertical	Clinics and Treatment	Descriptive observational	https://repositorio.ujcm.edu.pe/handle/20.500.12819/1523
218	RENATI	2022	Seroprevalencia de anti-HBc en donantes de sangre de la Clínica Maison de Santé, periodo 2019-2020	Undergraduate thesis	Universidad Nacional Federico Villarreal	Morales, J.	Morales, J.	Universidad Nacional Federico Villarreal	No collaboration	Lima	Local	Seroprevalencia en donantes / Marcador anti-HBc	Epidemiology and Public Health	Descriptive observational	https://repositorio.unfv.edu.pe/items/40b6b553-3397-4ef8-a59c-37a055ec785f
219	RENATI	2022	"Factores de riesgo de hepatitis B en reclusos del establecimiento penitenciario máxima seguridad Yanamilla de Ayacucho 2020 - 2021"	Undergraduate thesis	Universidad Nacional de San Cristóbal de Huamanga	Ramírez, F.	Ramírez, F.; Torres, S.	Universidad Nacional de San Cristóbal de Huamanga	No collaboration	Ayacucho	Local	Factores de riesgo / Población penitenciaria	Epidemiology and Public Health	Analytical observational	https://repositorio.unsch.edu.pe/items/faca841a-0698-4764-bfed-093e7a397fed
220	RENATI	2022	Factores que influyen en el seguimiento de niños nacidos de madres con hepatitis B, Ayacucho 2020 - 2021	Postgraduate thesis	Universidad César Vallejo	Renjifo, P.	Renjifo, P.	Universidad César Vallejo	No collaboration	Ayacucho	Local	Seguimiento pediátrico / Barreras de atención	Management and Policies	Descriptive observational	https://repositorio.ucv.edu.pe/handle/20.500.12692/93921
221	Google Scholar	2022	Seroprevalencia y factores de riesgo de hepatitis B en nativos peruanos de la comunidad Anaro/Seroprevalence and risk factors for hepatitis B in Peruvian natives of the Anaro community	Original article	Archivos del Hospital Universitario" General Calixto García"	López, M.	López, M.; Romero, S.; Rodríguez, R.	Universidad Nacional de San Cristóbal de Huamanga; Hospital Pediátrico Docente Provincial Dr. Eduardo Agramonte Piña	International collaboration	Cusco	Local	Seroprevalencia y factores de riesgo / Comunidades nativas	Epidemiology and Public Health	Descriptive observational	https://revcalixto.sld.cu/index.php/ahcg/article/view/e1027
222	Scopus	2023	Institutional and individual factors associated with hepatitis B virus vaccination among newborns in the hospitals of Lima – Peru	Original article	Anales de la Facultad de Medicina	Borda-Olivas, A.	Borda-Olivas, A.; Araujo-Castillo, R.; Florián, Á.; Montalván, E.; Dedios, M.; Cabezas, C.; Donaires, F.	Instituto Nacional Materno Perinatal; Instituto Nacional de Salud; Clínica Izaguirre; Ministerio de Salud; Hospital Santa Rosa	National collaboration	Lima; Callao	Multiregional	Vacunación en recién nacidos / Factores institucionales	Prevention and Control	Analytical observational	http://www.scielo.org.pe/scielo.php?script=sci_arttext&pid=S1025-55832023000100028
223	Google Scholar	2023	Conocimientos y actitudes sobre hepatitis B en internos de medicina humana de las universidades acreditadas en la región Lambayeque, Perú, 2020	Original article	Revista Experiencia en Medicina	Calderón-Pérez, H.	Calderón-Pérez, H.; Llanos-Fernández, S.; Silva-Díaz, H.	Universidad de San Martín de Porres; Hospital Regional Lambayeque	National collaboration	Lambayeque	Local	Conocimientos y actitudes / Internos de medicina	Prevention and Control	Analytical observational	https://rem.hrlamb.gob.pe/index.php/REM/article/view/630
224	RENATI	2023	Seroprevalencia de hepatitis B, C y VIH en donantes de sangre en el Complejo Hospitalario PNP Luis N. Sáenz	Undergraduate thesis	Universidad Nacional Federico Villarreal	Cordova, E.	Cordova, E.	Universidad Nacional Federico Villarreal	No collaboration	Lima	Local	Seroprevalencia en donantes / Marcadores infecciosos	Epidemiology and Public Health	Descriptive observational	https://repositorio.unfv.edu.pe/items/23e47156-ace7-4b89-b3d9-5f5e4d4df28f
225	Scopus	2023	Infectious markers associated with demographic factors in Peruvian blood donors	Original article	Revista Cubana de Medicina Militar	Yovera-Ancajima, C.	Yovera-Ancajima, C.; Cruz-Gonzales, W.; Cruz-Gonzales, G.; Moya-Salazar, J.	Universidad Nacional Federico Villarreal; Universidad Tecnológica del Perú; Universidad Privada del Norte	National collaboration	Lima	Local	Seropositividad en donantes / Factores demográficos	Epidemiology and Public Health	Analytical observational	https://revmedmilitar.sld.cu/index.php/mil/article/view/2738
226	Google Scholar	2023	Eficacia de las pruebas basadas en acidos nucleicos (NAT) para la detección temprana de virus de hepatitis B hospital ESSALUD Alberto Sabogal Sologuren 2019-2020	Postgraduate thesis	Universidad de San Martín de Porres	Diaz, C.	Diaz, C.	Universidad de San Martín de Porres	No collaboration	Callao	Local	Eficacia de pruebas NAT / Detección temprana	Basic Sciences and Virology	Analytical observational	https://repositorio.usmp.edu.pe/handle/20.500.12727/12422
227	Google Scholar	2023	INCIDENCIA DEL CARCINOMA HEPATOCELULAR EN PACIENTES CON INFECCIÓN CRÓNICA POR EL VIRUS DE LA HEPATITIS B EN EL HOSPITAL NACIONAL ARZOBISPO LOAYZA–SEGUIMIENTO DE AL MENOS CINCO AÑOS	Postgraduate thesis	Universidad Peruana Cayetano Heredia	Celedonio, W.	Celedonio, W.	Universidad Peruana Cayetano Heredia	No collaboration	Lima	Local	Incidencia de Carcinoma Hepatocelular / Factores asociados	Epidemiology and Public Health	Analytical observational	https://repositorio.upch.edu.pe/handle/20.500.12866/13695
228	RENATI	2023	Evaluación de casos de hepatitis B en la Región Junin de la 1° a la 22° semana epidemiologica del año 2022	Undergraduate thesis	Universidad Peruana Los Andes	Gonzales, S.	Gonzales, S.	Universidad Peruana Los Andes	No collaboration	Junín	Local	Incidencia y reporte de casos / Perfil epidemiológico	Epidemiology and Public Health	Descriptive observational	https://repositorio.upla.edu.pe/handle/20.500.12848/6077
229	RENATI	2023	Nivel de conocimiento sobre la hepatitis B en estudiantes del pre internado e internado de la carrera de enfermería en una universidad privada, Lima 2023	Undergraduate thesis	Universidad Privada del Norte	Huangal, A.	Huangal, A.; Santiago, M.	Universidad Privada del Norte	No collaboration	Lima	Local	Nivel de conocimiento / Estudiantes de enfermería	Prevention and Control	Descriptive observational	https://repositorio.upn.edu.pe/item/3539355b-4bd1-4d1a-a275-8d538c515c9a
230	Google Scholar	2023	Seroprevalencia de Hepatitis B en gestantes atendidas en el Hospital de Contingencia de Tingo María, Huánuco-2021	Postgraduate thesis	Universidad Nacional de Trujillo	Saldaña, M.	Saldaña, M.	Universidad Nacional de Trujillo	No collaboration	Huánuco	Local	Seroprevalencia en gestantes / Factores sociodemográficos	Epidemiology and Public Health	Descriptive observational	https://repositorio.unitru.edu.pe/entities/publication/e9a02d8f-118c-4fec-b22e-7986ceda6303
231	RENATI	2023	Marcadores serológicos de donantes en Banco de Sangre Hospital Nacional Hipólito Unanue 2020-2021	Postgraduate thesis	Universidad Nacional Mayor de San Marcos	Sonco, L.	Sonco, L.	Universidad Nacional Mayor de San Marcos	No collaboration	Lima	Local	Seroprevalencia en donantes / Marcadores infecciosos	Epidemiology and Public Health	Descriptive observational	https://cybertesis.unmsm.edu.pe/item/406f9012-addb-4898-bbd4-1d64e4d676a0
232	Snowballing citation	2023	Prevalencia de Hepatitis B en Pacientes con VIH/SIDA atendidos UAMP Hospital de Apoyo Chepén - La Libertad, 2018 - 2020	Postgraduate thesis	Universidad Nacional de Trujillo	Mora, J.	Mora, J.	Universidad Nacional de Trujillo	No collaboration	La Libertad	Local	Seroprevalencia en población de riesgo / Coinfección VIH	Epidemiology and Public Health	Descriptive observational	https://repositorio.unitru.edu.pe/entities/publication/170ee5eb-665b-4854-81a7-5c99af34bcf7

## Sheet: OBJ. 1
Year of publication	Number of investigations
1979	0
1980	0
1981	0
1982	0
1983	0
1984	0
1985	0
1986	0
1987	0
1988	1
1989	5
1990	4
1991	2
1992	0
1993	4
1994	5
1995	2
1996	2
1997	6
1998	3
1999	2
2000	5
2001	3
2002	5
2003	3
2004	5
2005	10
2006	4
2007	8
2008	6
2009	3
2010	9
2011	5
2012	5
2013	2
2014	4
2015	7
2016	6
2017	16
2018	27
2019	16
2020	14
2021	11
2022	11
2023	11

## Sheet: OBJ. 2
Institucion		Quantity		SCR	Institution	Sector/Type	Localization	Investigations (n)	Frequency (%)
Universidad Nacional Mayor de San Marcos		47		1	Universidad Nacional Mayor de San Marcos	National Public	Lima	47	20.2586
Instituto Nacional de Salud		35		2	Instituto Nacional de Salud	National Public	Lima	35	15.0862
Universidad Peruana Cayetano Heredia		31		3	Universidad Peruana Cayetano Heredia	National Private	Lima	31	13.3621
Universidad Alas Peruanas		18		4	Universidad Alas Peruanas	National Private	Lima	18	7.75862
Ministerio de Salud		10		5	Ministerio de Salud	National Public	Lima	10	4.31034
Hospital Nacional Edgardo Rebagliati Martins		9		6	Hospital Nacional Edgardo Rebagliati Martins	National Public	Lima	9	3.87931
Universidad Nacional Federico Villarreal		9		6	Universidad Nacional Federico Villarreal	National Public	Lima	9	3.87931
Universidad San Pedro		9		6	Universidad San Pedro	National Public	Áncash	9	3.87931
U.S. Naval Medical Research Institute Detachment		8		9	U.S. Naval Medical Research Institute Detachment	International	EE. UU.	8	3.44828
Universidad de San Martín de Porres		8		9	Universidad de San Martín de Porres	National Private	Lima	8	3.44828
Universidad Nacional de San Cristóbal de Huamanga		7		11	Universidad Nacional de San Cristóbal de Huamanga	National Public	Ayacucho	7	3.01724
Universidad Peruana de Ciencias Aplicadas		6		12	Universidad Peruana de Ciencias Aplicadas	National Private	Lima	6	2.58621
Universidad Nacional de Jaén		5		13	Universidad Nacional de Jaén	National Public	Cajamarca	5	2.15517
Universidad Nacional de Trujillo		5		13	Universidad Nacional de Trujillo	National Public	La Libertad	5	2.15517
Centro Médico Santa Teresa de Abancay		4		15	Centro Médico Santa Teresa de Abancay	National Private	Apurímac	4	1.72414
Hospital Central de la Fuerza Aérea del Perú		4		15	Hospital Central de la Fuerza Aérea del Perú	National Public	Lima	4	1.72414
Hospital Nacional Cayetano Heredia		4		15	Hospital Nacional Cayetano Heredia	National Public	Lima	4	1.72414
Hospital Regional Guillermo Díaz de la Vega		4		15	Hospital Regional Guillermo Díaz de la Vega	National Public	Apurímac	4	1.72414
Instituto Nacional Materno Perinatal		4		15	Instituto Nacional Materno Perinatal	National Public	Lima	4	1.72414
Instituto Peruano de Energía Nuclear		4		15	Instituto Peruano de Energía Nuclear	National Public	Lima	4	1.72414
Seguro Social de Salud		4		15	Seguro Social de Salud	National Public	Lima	4	1.72414
Dirección Regional de Salud de Ayacucho		3
Hospital Arzobispo Loayza		3
Instituto Nacional de Salud del Niño		3
Universidad César Vallejo		3
Universidad Nacional de Cajamarca		3
Universidad Nacional de San Agustín de Arequipa		3
Universidad Ricardo Palma		3
Centro Médico Naval Cirujano Mayor Santiago Távara		2
Dirección Regional de Salud de Apurímac		2
Hospital Central de la Policía Nacional del Perú		2
Hospital General de Huanta		2
Hospital Nacional Daniel Alcides Carrión		2
Hospital Nacional Docente Madre Niño San Bartolomé		2
Hospital Nacional Dos de Mayo		2
Hospital Nacional Guillermo Almenara Irigoyen		2
Hospital Regional Lambayeque		2
Instituto Nacional de Enfermedades Neoplásicas		2
Instituto de Investigación Nutricional		2
Universidad Católica de Santa María		2
Universidad Científica del Perú		2
Universidad Científica del Sur		2
Universidad Continental		2
Universidad Nacional de San Antonio Abad del Cusco		2
Universidad Nacional del Callao		2
Universidad Peruana Los Andes		2
Universidad Privada Norbert Wiener		2
Universidad Privada San Juan Bautista		2
Universidad Privada de Tacna		2
Universidad Privada del Norte		2
Universidad de Ciencias y Humanidades		2
University of Washington		2
Walter Reed Army Institute of Research		2
Armed Forces Health Surveillance Center		1
Asociación Civil Impacta Salud y Educación		1
Asociación Interétnica de Desarrollo de la Selva Peruana		1
Asociación para el Desarrollo de la Investigación Estudiantil en Ciencias de la Salud		1
Centro de Ingeniería Genética y Biotecnología de La Habana		1
Centro de Investigación Biomédica en Red		1
Centro de Investigación Médica Naval		1
Chinese Academy of Agricultural Sciences		1
Clínica Izaguirre		1
Comunidad Local de Administración de Salud Luricocha		1
Dirección Regional de Salud de Huánuco		1
Dirección Regional de Salud de Loreto		1
Dirección Regional de Salud del Callao		1
Fondo Nacional de Desarrollo Científico y Tecnológico		1
Fundación Hemocentro Buenos Aires		1
Fundación para el Fomento de la Investigación Sanitaria y Biomédica de la Comunitat Valenciana		1
Fundação de Medicina Tropical Dr. Heitor Vieira Dourado		1
Georgetown University Medical Center		1
Henry M. Jackson Foundation		1
Hospital Belén de Trujillo		1
Hospital EsSalud Cajamarca		1
Hospital General de Huacho		1
Hospital I Pacasmayo		1
Hospital III Félix Torrealva Gutiérrez		1
Hospital Militar Central		1
Hospital Militar Santa Rosa		1
Hospital Nacional Alberto Sabogal		1
Hospital Nacional Carlos Alberto Seguín Escobedo		1
Hospital Nacional del Sureste		1
Hospital Pediátrico Docente Provincial Dr. Eduardo Agramonte Piña		1
Hospital Regional Docente de Cajamarca		1
Hospital Regional Docente de Trujillo		1
Hospital Regional Guillermo Díaz De La Vega		1
Hospital Regional Hermilio Valdizán Medrano		1
Hospital San José		1
Hospital Santa Rosa		1
Hospital de Apoyo La Merced		1
Hospital de Apoyo de Huanta		1
Hospital de Infecciosas F.J. Muñiz		1
Instituto Nacional de Ciencias Neurológicas		1
Instituto Nacional de Salud Mental Honorio Delgado - Hideyo Noguchi		1
Instituto Nacional de Salud del Niño San Borja		1
Instituto de Investigaciones Clínicas		1
Justus Liebig University		1
Laboratorio Regional de Huánuco		1
London School of Hygiene and Tropical Medicine		1
National Naval Medical Center		1
Organización Médica para el Desarrollo de la Salud		1
Organización Panamericana de la Salud		1
Salud Sin Límites		1
Sanofi Pasteur		1
Sociedad Peruana de Administración de Salud		1
Universidad Autónoma de Bucaramanga		1
Universidad Autónoma de Ica		1
Universidad Inca Garcilaso de la Vega		1
Universidad José Carlos Mariátegui		1
Universidad Nacional Hermilio Valdizán		1
Universidad Nacional Jorge Basadre Grohmann		1
Universidad Nacional Santiago Antúnez de Mayolo		1
Universidad Nacional de Huancavelica		1
Universidad Nacional de Piura		1
Universidad Nacional de la Amazonía Peruana		1
Universidad Peruana Unión		1
Universidad Privada Antenor Orrego		1
Universidad Privada de Huancayo Franklin Roosevelt		1
Universidad Tecnológica del Perú		1
Universitat de València		1
University of California		1
University of Miami		1
University of Texas		1
Università degli Studi di Milano		1
Universität Rostock		1

## Sheet: OBJ. 3
	Scope	Quantity	Percentage
	Local	187	80.6
	National	25	10.8
	Multiregional	20	8.6
	Indeterminate	0	0

## Sheet: OBJ. 4
Year	Type of document	Geographic Scope
1988	Original article	Local
1989	Undergraduate thesis	Multiregional
1989	Original article	Local
1989	Original article	Local
1989	Original article	Local
1989	Original article	Local
1990	Original article	Local
1990	Original article	Local
1990	Original article	Multiregional
1990	Original article	Multiregional
1991	Original article	Local
1991	Original article	Local
1993	Original article	Multiregional
1993	Original article	Multiregional
1993	Original article	Local
1993	Original article	Local
1994	Original article	Local
1994	Original article	Local
1994	Original article	Local
1994	Original article	Local
1994	Original article	Local
1995	Original article	Local
1995	Original article	Multiregional
1996	Original article	Local
1996	Undergraduate thesis	Local
1997	Review	National
1997	Original article	Local
1997	Original article	Local
1997	Undergraduate thesis	Local
1997	Original article	Local
1997	Original article	Local
1998	Original article	Local
1998	Original article	Local
1998	Original article	Local
1999	Original article	Local
1999	Original article	Multiregional
2000	Original article	Local
2000	Original article	Local
2000	Review	National
2000	Original article	National
2000	Original article	Local
2001	Review	National
2001	Original article	Local
2001	Original article	National
2002	Original article	Local
2002	Review	National
2002	Original article	Multiregional
2002	Original article	Local
2002	Original article	Local
2003	Original article	National
2003	Original article	Local
2003	Original article	Local
2004	Postgraduate thesis	Local
2004	Review	National
2004	Original article	Local
2004	Postgraduate thesis	Local
2004	Postgraduate thesis	Local
2005	Original article	Local
2005	Original article	Local
2005	Original article	Multiregional
2005	Original article	Local
2005	Original article	Local
2005	Postgraduate thesis	Local
2005	Postgraduate thesis	Local
2005	Review	National
2005	Original article	Local
2005	Original article	Local
2006	Original article	Local
2006	Original article	Local
2006	Original article	Local
2006	Original article	Multiregional
2007	Original article	Local
2007	Review	National
2007	Original article	Local
2007	Postgraduate thesis	Local
2007	Original article	Multiregional
2007	Review	National
2007	Original article	Local
2007	Review	National
2008	Original article	Local
2008	Undergraduate thesis	Local
2008	Original article	Local
2008	Original article	Local
2008	Review	National
2008	Original article	Local
2009	Original article	Local
2009	Review	National
2009	Postgraduate thesis	Local
2010	Original article	Local
2010	Review	National
2010	Original article	Multiregional
2010	Undergraduate thesis	Local
2010	Original article	Multiregional
2010	Original article	Local
2010	Undergraduate thesis	Local
2010	Undergraduate thesis	Local
2010	Review	National
2011	Original article	National
2011	Undergraduate thesis	Local
2011	Undergraduate thesis	Local
2011	Original article	Local
2011	Postgraduate thesis	Multiregional
2012	Original article	Local
2012	Original article	National
2012	Original article	Local
2012	Original article	Multiregional
2012	Original article	Local
2013	Undergraduate thesis	Local
2013	Postgraduate thesis	Local
2014	Original article	Multiregional
2014	Undergraduate thesis	Local
2014	Postgraduate thesis	Local
2014	Postgraduate thesis	Local
2015	Undergraduate thesis	Local
2015	Undergraduate thesis	Local
2015	Postgraduate thesis	Local
2015	Original article	Local
2015	Undergraduate thesis	Local
2015	Postgraduate thesis	National
2015	Undergraduate thesis	Local
2016	Undergraduate thesis	Local
2016	Undergraduate thesis	Local
2016	Undergraduate thesis	Local
2016	Postgraduate thesis	Local
2016	Undergraduate thesis	Local
2016	Undergraduate thesis	Local
2017	Original article	Local
2017	Undergraduate thesis	Local
2017	Undergraduate thesis	Local
2017	Original article	National
2017	Undergraduate thesis	Local
2017	Undergraduate thesis	Local
2017	Original article	Local
2017	Original article	Local
2017	Undergraduate thesis	Local
2017	Undergraduate thesis	Local
2017	Original article	Local
2017	Undergraduate thesis	Local
2017	Undergraduate thesis	Local
2017	Undergraduate thesis	Multiregional
2017	Undergraduate thesis	Local
2017	Undergraduate thesis	Local
2018	Original article	Local
2018	Undergraduate thesis	Local
2018	Undergraduate thesis	Local
2018	Original article	Multiregional
2018	Original article	Local
2018	Postgraduate thesis	Local
2018	Undergraduate thesis	Local
2018	Undergraduate thesis	Local
2018	Undergraduate thesis	Local
2018	Undergraduate thesis	Local
2018	Original article	National
2018	Undergraduate thesis	Local
2018	Undergraduate thesis	National
2018	Undergraduate thesis	Local
2018	Undergraduate thesis	Local
2018	Undergraduate thesis	Local
2018	Original article	Local
2018	Original article	Local
2018	Undergraduate thesis	Local
2018	Undergraduate thesis	Local
2018	Undergraduate thesis	Local
2018	Postgraduate thesis	Local
2018	Undergraduate thesis	Local
2018	Undergraduate thesis	Local
2018	Undergraduate thesis	Local
2018	Undergraduate thesis	Local
2018	Undergraduate thesis	Local
2019	Original article	Local
2019	Undergraduate thesis	Local
2019	Undergraduate thesis	Local
2019	Postgraduate thesis	Local
2019	Undergraduate thesis	Local
2019	Original article	Local
2019	Undergraduate thesis	Local
2019	Undergraduate thesis	Local
2019	Original article	Local
2019	Original article	Local
2019	Undergraduate thesis	Local
2019	Undergraduate thesis	Local
2019	Postgraduate thesis	Local
2019	Undergraduate thesis	Local
2019	Undergraduate thesis	Local
2019	Undergraduate thesis	Local
2020	Undergraduate thesis	Local
2020	Original article	Local
2020	Review	Local
2020	Original article	Local
2020	Original article	Local
2020	Original article	Local
2020	Original article	National
2020	Postgraduate thesis	Local
2020	Undergraduate thesis	Local
2020	Postgraduate thesis	Local
2020	Undergraduate thesis	Local
2020	Review	National
2020	Undergraduate thesis	Local
2020	Postgraduate thesis	Local
2021	Original article	Local
2021	Postgraduate thesis	Local
2021	Original article	Local
2021	Undergraduate thesis	Local
2021	Original article	Multiregional
2021	Undergraduate thesis	Local
2021	Undergraduate thesis	National
2021	Original article	Local
2021	Undergraduate thesis	Local
2021	Undergraduate thesis	Local
2021	Original article	Local
2022	Undergraduate thesis	Local
2022	Undergraduate thesis	Local
2022	Postgraduate thesis	Local
2022	Undergraduate thesis	Local
2022	Undergraduate thesis	Local
2022	Postgraduate thesis	Local
2022	Postgraduate thesis	Local
2022	Undergraduate thesis	Local
2022	Undergraduate thesis	Local
2022	Postgraduate thesis	Local
2022	Original article	Local
2023	Original article	Multiregional
2023	Original article	Local
2023	Undergraduate thesis	Local
2023	Original article	Local
2023	Postgraduate thesis	Local
2023	Postgraduate thesis	Local
2023	Undergraduate thesis	Local
2023	Undergraduate thesis	Local
2023	Postgraduate thesis	Local
2023	Postgraduate thesis	Local
2023	Postgraduate thesis	Local

## Sheet: OBJ. 5
	Micro theme	Macro theme
	Seroprevalencia en población de riesgo	Epidemiology and Public Health
	Seroepidemiología del VHB y HDV / Comunidades indígenas	Epidemiology and Public Health
	Factores de riesgo en personal de salud	Epidemiology and Public Health
	Seroprevalencia en población de riesgo	Epidemiology and Public Health
	Seroprevalencia en población de riesgo	Epidemiology and Public Health
	Seroprevalencia en personal de salud	Epidemiology and Public Health
	Seroprevalencia en población de riesgo	Epidemiology and Public Health
	Eficacia de vacuna	Prevention and Control
	Seroprevalencia en población de riesgo	Epidemiology and Public Health
	Seroprevalencia en población general	Epidemiology and Public Health
	Seroprevalencia en población de riesgo	Epidemiology and Public Health
	Seroprevalencia en población general	Epidemiology and Public Health
	Eficacia de vacuna	Prevention and Control
	Seroprevalencia en población de riesgo	Epidemiology and Public Health
	Mortalidad	Epidemiology and Public Health
	Seroprevalencia en personal de salud	Epidemiology and Public Health
	Etiología / Complicaciones clínicas	Clinics and treatment
	Etiología / Complicaciones clínicas	Clinics and treatment
	Seroprevalencia en personal de salud	Epidemiology and Public Health
	Seroprevalencia en población general	Epidemiology and Public Health
	Prevalencia en gestantes / Marcadores serológicos	Epidemiology and Public Health
	Cobertura de inmunización	Prevention and Control
	Eficacia de vacuna	Prevention and Control
	Biología molecular y genotipos	Basic Sciences and Virology
	Prevalencia y factores asociados / Discapacidad intelectual	Epidemiology and Public Health
	Epidemiología general	Epidemiology and Public Health
	Mecanismos de transmisión	Epidemiology and Public Health
	Seroprevalencia en población general	Epidemiology and Public Health
	Seroprevalencia en población de riesgo	Epidemiology and Public Health
	Etiología / Complicaciones clínicas	Clinics and treatment
	Seroprevalencia en población de riesgo	Epidemiology and Public Health
	Biología molecular y genotipos	Basic Sciences and Virology
	Etiología / Complicaciones clínicas	Clinics and treatment
	Seroprevalencia en población de riesgo	Epidemiology and Public Health
	Seroprevalencia en banco de sangre	Epidemiology and Public Health
	Seroprevalencia en población de riesgo	Epidemiology and Public Health
	Eficacia de vacuna	Prevention and Control
	Diagnóstico laboratorial	Clinics and treatment
	Eficacia de vacuna	Prevention and Control
	Eficacia de vacuna	Prevention and Control
	Eficacia de vacuna	Prevention and Control
	Seroprevalencia en población de riesgo	Epidemiology and Public Health
	Conocimientos y actitudes	Epidemiology and Public Health
	Eficacia de vacuna	Prevention and Control
	Seroprevalencia en población general	Epidemiology and Public Health
	Epidemiología general	Epidemiology and Public Health
	Seroprevalencia en población general	Epidemiology and Public Health
	Seroprevalencia en población general	Epidemiology and Public Health
	Diagnóstico laboratorial	Basic Sciences and Virology
	Riesgo ocupacional	Epidemiology and Public Health
	Eficacia de vacuna	Prevention and Control
	Diagnóstico laboratorial	Basic Sciences and Virology
	Conocimientos y actitudes	Epidemiology and Public Health
	Epidemiología general	Epidemiology and Public Health
	Diagnóstico laboratorial	Clinics and treatment
	Diagnóstico	Clinics and treatment
	Seroprevalencia en población de riesgo	Epidemiology and Public Health
	Eficacia de vacuna	Prevention and Control
	Evolución clínica	Basic Sciences and Virology
	Seroprevalencia en población de riesgo	Epidemiology and Public Health
	Eficacia de vacuna	Prevention and Control
	Seroprevalencia en población de riesgo	Epidemiology and Public Health
	Factores de riesgo	Epidemiology and Public Health
	Seroprevalencia en población de riesgo	Epidemiology and Public Health
	Riesgo ocupacional	Prevention and Control
	Eficacia de vacuna	Prevention and Control
	Epidemiología molecular	Epidemiology and Public Health
	Seroprevalencia en población de riesgo	Epidemiology and Public Health
	Eficacia de vacuna	Prevention and Control
	Seroprevalencia en población de riesgo	Epidemiology and Public Health
	Seroprevalencia en población de riesgo	Epidemiology and Public Health
	Evolución clínica	Clinics and treatment
	Epidemiología general	Epidemiology and Public Health
	Factores de riesgo	Epidemiology and Public Health
	Diagnóstico laboratorial	Clinics and treatment
	Epidemiología molecular	Epidemiology and Public Health
	Tratamiento y manejo clínico	Clinics and treatment
	Tratamiento y manejo clínico	Clinics and treatment
	Eficacia de vacuna	Prevention and Control
	Seroprevalencia en población de riesgo	Epidemiology and Public Health
	Factores de riesgo / Complicaciones	Clinics and treatment
	Intervenciones educativas/promocionales	Prevention and Control
	Factores de riesgo / Factores asociados	Epidemiology and Public Health
	Epidemiología general	Epidemiology and Public Health
	Epidemiología molecular	Epidemiology and Public Health
	Evolución clínica / Complicaciones	Clinics and treatment
	Evolución clínica / Complicaciones	Clinics and treatment
	Factores de riesgo	Epidemiology and Public Health
	Seroprevalencia en población general	Epidemiology and Public Health
	Transmisión vertical / Población gestante	Clinics and treatment
	Factores de riesgo / Seroprevalencia en población de riesgo	Epidemiology and Public Health
	Políticas de salud / Interculturalidad	Epidemiology and Public Health
	Seroprevalencia en población de riesgo / Transmisión vertical	Epidemiology and Public Health
	Conocimientos, Actitudes y Prácticas	Prevention and Control
	Eficacia de vacuna / Tratamientos alternativos	Prevention and Control
	Evolución clínica / Pronóstico	Clinics and treatment
	Análisis de costo-beneficio / Economía de la salud	Clinics and treatment
	Eficacia de métodos preventivos / Factores asociados	Prevention and Control
	Tratamientos alternativos / Estudios in vitro	Clinics and treatment
	Seroprevalencia en población de riesgo	Epidemiology and Public Health
	Seroprevalencia en universitarios	Epidemiology and Public Health
	Seroprevalencia en población de riesgo / Transmisión vertical	Epidemiology and Public Health
	Resistencia al tratamiento / Rebrote virológico	Clinics and treatment
	Seroprotección / Eficacia de vacuna	Prevention and Control
	Inmunogenicidad y seguridad / Vacunación	Prevention and Control
	Seroprevalencia en población de riesgo / Transmisión vertical	Epidemiology and Public Health
	Seroprevalencia en donantes de sangre	Epidemiology and Public Health
	Conocimientos, Actitudes y Prácticas (CAP) / Percepción de riesgo	Prevention and Control
	Tamizaje en donantes de banco de sangre	Epidemiology and Public Health
	Inmunización en comunidades indígenas	Prevention and Control
	Conocimientos, Actitudes y Prácticas (CAP) / Prevención	Prevention and Control
	Seroprevalencia en población de riesgo / Coinfección VIH	Epidemiology and Public Health
	Conocimientos, Actitudes y Prácticas (CAP) / Prevención	Prevention and Control
	Tamizaje en donantes	Epidemiology and Public Health
	Seroprevalencia en población de riesgo / ITS	Epidemiology and Public Health
	Características clínico-epidemiológicas	Clinics and treatment
	Cumplimiento de vacunación / Población pediátrica	Prevention and Control
	Factores de riesgo en hemodiálisis	Epidemiology and Public Health
	Impacto de vacunación / Morbimortalidad	Prevention and Control
	Conocimientos, Actitudes y Prácticas (CAP) / Prevenció	Prevention and Control
	Conocimientos, Actitudes y Prácticas (CAP)	Prevention and Control
	Tamizaje en donantes de sangre	Epidemiology and Public Health
	Tamizaje en donantes de sangre	Epidemiology and Public Health
	Efectividad de intervención educativa / Prevención	Prevention and Control
	Tamizaje en donantes de sangre	Epidemiology and Public Health
	Tamizaje en donantes de sangre	Epidemiology and Public Health
	Tamizaje en donantes de sangre	Epidemiology and Public Health
	Seroprevalencia poblacional / Coinfección	Epidemiology and Public Health
	Inmunización en personal de salud / Seroprotección	Prevention and Control
	Costo-efectividad de tratamiento / Antivirales	Clinics and treatment
	Tamizaje en donantes de sangre	Epidemiology and Public Health
	Tamizaje en donantes de sangre	Epidemiology and Public Health
	Tamizaje en donantes de sangre / Factores asociados	Epidemiology and Public Health
	Tamizaje en donantes / Impacto económico	Epidemiology and Public Health
	Cumplimiento de vacunación / Internos de medicina	Prevention and Control
	Conocimientos y Conductas Preventivas (CAP)	Prevention and Control
	Impacto de vacunación / Mortalidad por hepatopatías	Prevention and Control
	Tamizaje en donantes de sangre / Factores asociados	Epidemiology and Public Health
	Tamizaje en donantes de sangre	Epidemiology and Public Health
	Prevalencia en poblaciones clave (HSH y Mujeres Trans)	Epidemiology and Public Health
	Factores de riesgo / Personal policial	Epidemiology and Public Health
	Vacunación neonatal / Intervención de enfermería	Prevention and Control
	Tamizaje en donantes de sangre / Factores asociados	Epidemiology and Public Health
	Susceptibilidad postvacunación	Prevention and Control
	Tamizaje en donantes de sangre	Epidemiology and Public Health
	Cobertura de vacunación / Recién nacidos	Prevention and Control
	Prevalencia en contactos intrafamiliares	Epidemiology and Public Health
	Tamizaje en donantes de sangre / Factores de riesgo	Epidemiology and Public Health
	Genotipificación del VHB / Biología molecular	Basic Sciences and Virology
	Tamizaje en donantes de sangre	Epidemiology and Public Health
	Conocimientos y Actitudes (CAP)	Prevention and Control
	Perfil epidemiológico / Pacientes adultos	Epidemiology and Public Health
	Cobertura de vacunación / Recién nacidos	Prevention and Control
	Tamizaje en donantes de sangre / Factores asociados	Epidemiology and Public Health
	Cobertura de vacunación / Factores asociados	Prevention and Control
	Respuesta inmunológica postvacunación / Factores asociados	Prevention and Control
	Infecciones asociadas a la atención en salud (IAAS)	Prevention and Control
	Tamizaje en donantes de sangre	Epidemiology and Public Health
	Genotipificación del VHB / Análisis filogenético	Basic Sciences and Virology
	Tamizaje en donantes de sangre / Factores asociados	Epidemiology and Public Health
	Tamizaje en donantes de sangre / Factores asociados	Epidemiology and Public Health
	Tamizaje en donantes de sangre	Epidemiology and Public Health
	Prevalencia en donantes de sangre	Epidemiology and Public Health
	Conocimientos y Prácticas / Evaluación de intervención	Prevention and Control
	Infecciones asociadas a la atención en salud (IAAS) / Factores de riesgo	Prevention and Control
	Prevalencia en grupos ocupacionales	Epidemiology and Public Health
	Validación de métodos diagnósticos / Precisión analítica	Basic Sciences and Virology
	Tamizaje en donantes de sangre	Epidemiology and Public Health
	Tamizaje en donantes de sangre / Marcadores infecciosos	Epidemiology and Public Health
	Respuesta inmunológica / Pacientes con VIH / Factores asociados	Prevention and Control
	Tamizaje en donantes de sangre / Prevalencia de Anti-HBc	Epidemiology and Public Health
	Tamizaje en donantes de sangre / Prevalencia de marcadores	Epidemiology and Public Health
	Coinfección VIH-VHB-VHC	Epidemiology and Public Health
	Cobertura de vacunación / Transmisión vertical	Prevention and Control
	Manifestaciones extrahepáticas / Síndrome paraneoplásico	Clinics and treatment
	Tamizaje en donantes de sangre / Prevalencia de marcadores	Epidemiology and Public Health
	Tamizaje en donantes de sangre / Prevalencia de marcadores	Epidemiology and Public Health
	Perfil epidemiológico / Factores de riesgo	Epidemiology and Public Health
	Conocimientos y factores asociados en estudiantes	Prevention and Control
	Conocimientos y estado de vacunación / Factores asociados	Prevention and Control
	Tamizaje en donantes de sangre	Epidemiology and Public Health
	Tamizaje en donantes de sangre / Seroprevalencia de Hepatitis B y C	Epidemiology and Public Health
	Tamizaje en donantes de sangre / Incidencia de marcadores	Epidemiology and Public Health
	Eficacia de la entrevista epidemiológica / Correlación con tamizaje	Prevention and Control
	Respuesta inmune a la vacuna / Pacientes en hemodiálisis	Prevention and Control
	Marcadores infecciosos en donantes / Prevalencia de seropositividad	Epidemiology and Public Health
	Prevalencia en gestantes / Tamizaje prenatal	Epidemiology and Public Health
	Coinfección VHB-VHD en poblaciones indígenas	Epidemiology and Public Health
	Prevalencia en poblaciones indígenas / Etnia Matsés	Epidemiology and Public Health
	Impacto de la vacunación / Prevalencia de VHB y VHD	Prevention and Control
	Impacto de la vacunación / Comunidades indígenas	Prevention and Control
	Seroepidemiología de hepatitis virales / Prevalencia poblacional	Epidemiology and Public Health
	Mutaciones del VHB / Región Pre-Core	Basic Sciences and Virology
	Serorreactividad y factores asociados en donantes	Epidemiology and Public Health
	Perfil epidemiológico y clínico	Epidemiology and Public Health
	Conocimientos y cobertura de inmunización / Factores asociados	Prevention and Control
	Respuesta a vacuna VHB en pacientes VIH / Factores asociados	Prevention and Control
	Tamizaje en donantes de sangre / Seropositividad	Epidemiology and Public Health
	Prevención de transmisión vertical / Cumplimiento de norma técnica	Prevention and Control
	Seroprevalencia en población general / Factores asociados	Epidemiology and Public Health
	Políticas públicas y orfandad / Impacto socioeconómico	Epidemiology and Public Health
	Conocimientos y actitudes en internos de medicina / Factores	Prevention and Control
	Conocimientos y actitudes / Estudiantes de Estomatología	Prevention and Control
	Respuesta inmunogénica / Factores predictores	Prevention and Control
	Factores de riesgo en donantes de sangre / Anticuerpo anti-core	Epidemiology and Public Health
	Seroprevalencia en donantes de sangre / Marcadores serológicos	Epidemiology and Public Health
	Prevalencia en donantes / Factores asociados	Epidemiology and Public Health
	Coinfección VHB-VIH / Factores asociados	Epidemiology and Public Health
	Serorreactividad en donantes de sangre / Patologías infecciosas	Epidemiology and Public Health
	Carcinoma hepatocelular y embarazo / Complicaciones	Clinics and treatment
	Conocimientos y actitudes / Egresados de Estomatología	Prevention and Control
	Prevalencia y factores asociados / Comunidades indígenas	Epidemiology and Public Health
	Seroprevalencia en donantes / Factores asociados	Epidemiology and Public Health
	Seropositividad en donantes / Factores epidemiológicos	Epidemiology and Public Health
	Seroprevalencia en donantes de sangre	Epidemiology and Public Health
	Perfil clínico y epidemiológico en gestantes	Epidemiology and Public Health
	Manejo de gestante con VHB / Prevención vertical	Clinics and treatment
	Seroprevalencia en donantes / Marcador anti-HBc	Epidemiology and Public Health
	Factores de riesgo / Población penitenciaria	Epidemiology and Public Health
	Seguimiento pediátrico / Barreras de atención	Management and Policies
	Seroprevalencia y factores de riesgo / Comunidades nativas	Epidemiology and Public Health
	Vacunación en recién nacidos / Factores institucionales	Prevention and Control
	Conocimientos y actitudes / Internos de medicina	Prevention and Control
	Seroprevalencia en donantes / Marcadores infecciosos	Epidemiology and Public Health
	Seropositividad en donantes / Factores demográficos	Epidemiology and Public Health
	Eficacia de pruebas NAT / Detección temprana	Basic Sciences and Virology
	Incidencia de Carcinoma Hepatocelular / Factores asociados	Epidemiology and Public Health
	Incidencia y reporte de casos / Perfil epidemiológico	Epidemiology and Public Health
	Nivel de conocimiento / Estudiantes de enfermería	Prevention and Control
	Seroprevalencia en gestantes / Factores sociodemográficos	Epidemiology and Public Health
	Seroprevalencia en donantes / Marcadores infecciosos	Epidemiology and Public Health
	Seroprevalencia en población de riesgo / Coinfección VIH	Epidemiology and Public Health

## Sheet: OBJ. 5.1
	Micro theme	Macro theme		Year
	Seroprevalencia	Epidemiology and Public Health		1988
	Seroprevalencia	Epidemiology and Public Health		1989
	Factores de riesgo	Epidemiology and Public Health		1989
	Seroprevalencia	Epidemiology and Public Health		1989
	Seroprevalencia	Epidemiology and Public Health		1989
	Seroprevalencia	Epidemiology and Public Health		1989
	Seroprevalencia	Epidemiology and Public Health		1990
	Vacunación	Prevention and Control		1990
	Seroprevalencia	Epidemiology and Public Health		1990
	Seroprevalencia	Epidemiology and Public Health		1990
	Seroprevalencia	Epidemiology and Public Health		1991
	Seroprevalencia	Epidemiology and Public Health		1991
	Vacunación	Prevention and Control		1993
	Seroprevalencia	Epidemiology and Public Health		1993
	Incidencia	Epidemiology and Public Health		1993
	Seroprevalencia	Epidemiology and Public Health		1993
	Características clínicas	Clinics and treatment		1994
	Características clínicas	Clinics and treatment		1994
	Seroprevalencia	Epidemiology and Public Health		1994
	Seroprevalencia	Epidemiology and Public Health		1994
	Prevalencia	Epidemiology and Public Health		1994
	Vacunación	Prevention and Control		1995
	Vacunación	Prevention and Control		1995
	Genotipos	Basic Sciences and Virology		1996
	Prevalencia	Epidemiology and Public Health		1996
	Prevalencia	Epidemiology and Public Health		1997
	Factores de riesgo	Epidemiology and Public Health		1997
	Seroprevalencia	Epidemiology and Public Health		1997
	Seroprevalencia	Epidemiology and Public Health		1997
	Características clínicas	Clinics and treatment		1997
	Seroprevalencia	Epidemiology and Public Health		1997
	Genotipos	Basic Sciences and Virology		1998
	Características clínicas	Clinics and treatment		1998
	Seroprevalencia	Epidemiology and Public Health		1998
	Seroprevalencia	Epidemiology and Public Health		1999
	Seroprevalencia	Epidemiology and Public Health		1999
	Vacunación	Prevention and Control		2000
	Marcadores serológicos	Basic Sciences and Virology		2000
	Vacunación	Prevention and Control		2000
	Vacunación	Prevention and Control		2000
	Vacunación	Prevention and Control		2000
	Seroprevalencia	Epidemiology and Public Health		2001
	Conocimientos y Actitudes (CAP)	Prevention and Control		2001
	Vacunación	Prevention and Control		2001
	Seroprevalencia	Epidemiology and Public Health		2002
	Prevalencia	Epidemiology and Public Health		2002
	Seroprevalencia	Epidemiology and Public Health		2002
	Seroprevalencia	Epidemiology and Public Health		2002
	Marcadores serológicos	Basic Sciences and Virology		2002
	Bioseguridad	Prevention and Control		2003
	Vacunación	Prevention and Control		2003
	Marcadores serológicos	Basic Sciences and Virology		2003
	Conocimientos y Actitudes (CAP)	Prevention and Control		2004
	Prevalencia	Epidemiology and Public Health		2004
	Marcadores serológicos	Basic Sciences and Virology		2004
	Marcadores serológicos	Basic Sciences and Virology		2004
	Seroprevalencia	Epidemiology and Public Health		2004
	Vacunación	Prevention and Control		2005
	Características clínicas	Clinics and treatment		2005
	Seroprevalencia	Epidemiology and Public Health		2005
	Vacunación	Prevention and Control		2005
	Seroprevalencia	Epidemiology and Public Health		2005
	Factores de riesgo	Epidemiology and Public Health		2005
	Seroprevalencia	Epidemiology and Public Health		2005
	Bioseguridad	Prevention and Control		2005
	Vacunación	Prevention and Control		2005
	Genotipos	Basic Sciences and Virology		2005
	Seroprevalencia	Epidemiology and Public Health		2006
	Vacunación	Prevention and Control		2006
	Seroprevalencia	Epidemiology and Public Health		2006
	Seroprevalencia	Epidemiology and Public Health		2006
	Características clínicas	Clinics and treatment		2007
	Prevalencia	Epidemiology and Public Health		2007
	Factores de riesgo	Epidemiology and Public Health		2007
	Marcadores serológicos	Basic Sciences and Virology		2007
	Genotipos	Basic Sciences and Virology		2007
	Respuesta al tratamiento	Clinics and treatment		2007
	Respuesta al tratamiento	Clinics and treatment		2007
	Vacunación	Prevention and Control		2007
	Seroprevalencia	Epidemiology and Public Health		2008
	Factores de riesgo	Epidemiology and Public Health		2008
	Conocimientos y Actitudes (CAP)	Prevention and Control		2008
	Factores de riesgo	Epidemiology and Public Health		2008
	Prevalencia	Epidemiology and Public Health		2008
	Genotipos	Basic Sciences and Virology		2008
	Características clínicas	Clinics and treatment		2009
	Características clínicas	Clinics and treatment		2009
	Factores de riesgo	Epidemiology and Public Health		2009
	Seroprevalencia	Epidemiology and Public Health		2010
	Transmisión vertical	Prevention and Control		2010
	Seroprevalencia	Epidemiology and Public Health		2010
	Evaluación de programas	Management and Policies		2010
	Seroprevalencia	Epidemiology and Public Health		2010
	Conocimientos y Actitudes (CAP)	Prevention and Control		2010
	Vacunación	Prevention and Control		2010
	Características clínicas	Clinics and treatment		2010
	Costos	Management and Policies		2010
	Bioseguridad	Prevention and Control		2011
	Respuesta al tratamiento	Clinics and treatment		2011
	Seroprevalencia	Epidemiology and Public Health		2011
	Seroprevalencia	Epidemiology and Public Health		2011
	Seroprevalencia	Epidemiology and Public Health		2011
	Respuesta al tratamiento	Clinics and treatment		2012
	Vacunación	Prevention and Control		2012
	Vacunación	Prevention and Control		2012
	Seroprevalencia	Epidemiology and Public Health		2012
	Seroprevalencia	Epidemiology and Public Health		2012
	Conocimientos y Actitudes (CAP)	Prevention and Control		2013
	Prevalencia	Epidemiology and Public Health		2013
	Vacunación	Prevention and Control		2014
	Conocimientos y Actitudes (CAP)	Prevention and Control		2014
	Coinfección VIH/VHB	Clinics and treatment		2014
	Conocimientos y Actitudes (CAP)	Prevention and Control		2014
	Prevalencia	Epidemiology and Public Health		2015
	Seroprevalencia	Epidemiology and Public Health		2015
	Características clínicas	Clinics and treatment		2015
	Vacunación	Prevention and Control		2015
	Factores de riesgo	Epidemiology and Public Health		2015
	Vacunación	Prevention and Control		2015
	Conocimientos y Actitudes (CAP)	Prevention and Control		2015
	Conocimientos y Actitudes (CAP)	Prevention and Control		2016
	Seroprevalencia	Epidemiology and Public Health		2016
	Seroprevalencia	Epidemiology and Public Health		2016
	Conocimientos y Actitudes (CAP)	Prevention and Control		2016
	Seroprevalencia	Epidemiology and Public Health		2016
	Seroprevalencia	Epidemiology and Public Health		2016
	Seroprevalencia	Epidemiology and Public Health		2017
	Seroprevalencia	Epidemiology and Public Health		2017
	Vacunación	Prevention and Control		2017
	Costos	Management and Policies		2017
	Seroprevalencia	Epidemiology and Public Health		2017
	Seroprevalencia	Epidemiology and Public Health		2017
	Factores de riesgo	Epidemiology and Public Health		2017
	Costos	Management and Policies		2017
	Vacunación	Prevention and Control		2017
	Conocimientos y Actitudes (CAP)	Prevention and Control		2017
	Vacunación	Prevention and Control		2017
	Factores de riesgo	Epidemiology and Public Health		2017
	Seroprevalencia	Epidemiology and Public Health		2017
	Prevalencia	Epidemiology and Public Health		2017
	Factores de riesgo	Epidemiology and Public Health		2017
	Vacunación	Prevention and Control		2017
	Factores de riesgo	Epidemiology and Public Health		2018
	Vacunación	Prevention and Control		2018
	Seroprevalencia	Epidemiology and Public Health		2018
	Vacunación	Prevention and Control		2018
	Prevalencia	Epidemiology and Public Health		2018
	Factores de riesgo	Epidemiology and Public Health		2018
	Genotipos	Basic Sciences and Virology		2018
	Seroprevalencia	Epidemiology and Public Health		2018
	Conocimientos y Actitudes (CAP)	Prevention and Control		2018
	Prevalencia	Epidemiology and Public Health		2018
	Vacunación	Prevention and Control		2018
	Factores de riesgo	Epidemiology and Public Health		2018
	Vacunación	Prevention and Control		2018
	Vacunación	Prevention and Control		2018
	Bioseguridad	Prevention and Control		2018
	Seroprevalencia	Epidemiology and Public Health		2018
	Genotipos	Basic Sciences and Virology		2018
	Factores de riesgo	Epidemiology and Public Health		2018
	Factores de riesgo	Epidemiology and Public Health		2018
	Seroprevalencia	Epidemiology and Public Health		2018
	Prevalencia	Epidemiology and Public Health		2018
	Conocimientos y Actitudes (CAP)	Prevention and Control		2018
	Bioseguridad	Prevention and Control		2018
	Prevalencia	Epidemiology and Public Health		2018
	Marcadores serológicos	Basic Sciences and Virology		2018
	Seroprevalencia	Epidemiology and Public Health		2018
	Seroprevalencia	Epidemiology and Public Health		2018
	Vacunación	Prevention and Control		2019
	Seroprevalencia	Epidemiology and Public Health		2019
	Seroprevalencia	Epidemiology and Public Health		2019
	Coinfección VHB/VHD	Clinics and treatment		2019
	Transmisión vertical	Prevention and Control		2019
	Características clínicas	Clinics and treatment		2019
	Seroprevalencia	Epidemiology and Public Health		2019
	Seroprevalencia	Epidemiology and Public Health		2019
	Factores de riesgo	Epidemiology and Public Health		2019
	Conocimientos y Actitudes (CAP)	Prevention and Control		2019
	Conocimientos y Actitudes (CAP)	Prevention and Control		2019
	Seroprevalencia	Epidemiology and Public Health		2019
	Seroprevalencia	Epidemiology and Public Health		2019
	Incidencia	Epidemiology and Public Health		2019
	Evaluación de programas	Management and Policies		2019
	Vacunación	Prevention and Control		2019
	Seroprevalencia	Epidemiology and Public Health		2020
	Prevalencia	Epidemiology and Public Health		2020
	Coinfección VHB/VHD	Clinics and treatment		2020
	Prevalencia	Epidemiology and Public Health		2020
	Vacunación	Prevention and Control		2020
	Vacunación	Prevention and Control		2020
	Seroprevalencia	Epidemiology and Public Health		2020
	Mutaciones	Basic Sciences and Virology		2020
	Factores de riesgo	Epidemiology and Public Health		2020
	Características clínicas	Clinics and treatment		2020
	Conocimientos y Actitudes (CAP)	Prevention and Control		2020
	Vacunación	Prevention and Control		2020
	Seroprevalencia	Epidemiology and Public Health		2020
	Transmisión vertical	Prevention and Control		2020
	Seroprevalencia	Epidemiology and Public Health		2021
	Evaluación de programas	Management and Policies		2021
	Conocimientos y Actitudes (CAP)	Prevention and Control		2021
	Conocimientos y Actitudes (CAP)	Prevention and Control		2021
	Vacunación	Prevention and Control		2021
	Factores de riesgo	Epidemiology and Public Health		2021
	Seroprevalencia	Epidemiology and Public Health		2021
	Prevalencia	Epidemiology and Public Health		2021
	Coinfección VIH/VHB	Clinics and treatment		2021
	Seroprevalencia	Epidemiology and Public Health		2021
	Carcinoma	Clinics and treatment		2021
	Conocimientos y Actitudes (CAP)	Prevention and Control		2022
	Prevalencia	Epidemiology and Public Health		2022
	Seroprevalencia	Epidemiology and Public Health		2022
	Seroprevalencia	Epidemiology and Public Health		2022
	Seroprevalencia	Epidemiology and Public Health		2022
	Características clínicas	Clinics and treatment		2022
	Transmisión vertical	Prevention and Control		2022
	Seroprevalencia	Epidemiology and Public Health		2022
	Factores de riesgo	Epidemiology and Public Health		2022
	Evaluación de programas	Management and Policies		2022
	Seroprevalencia	Epidemiology and Public Health		2022
	Vacunación	Prevention and Control		2023
	Conocimientos y Actitudes (CAP)	Prevention and Control		2023
	Seroprevalencia	Epidemiology and Public Health		2023
	Seroprevalencia	Epidemiology and Public Health		2023
	Marcadores serológicos	Basic Sciences and Virology		2023
	Incidencia	Epidemiology and Public Health		2023
	Incidencia	Epidemiology and Public Health		2023
	Conocimientos y Actitudes (CAP)	Prevention and Control		2023
	Seroprevalencia	Epidemiology and Public Health		2023
	Seroprevalencia	Epidemiology and Public Health		2023
	Coinfección VIH/VHB	Clinics and treatment		2023

## Sheet: OBJ. 6
	Year	Type of Investigation
	1988	Descriptive observational
	1989	Descriptive observational
	1989	Descriptive observational
	1989	Descriptive observational
	1989	Descriptive observational
	1989	Analytical-observational
	1990	Descriptive observational
	1990	Experimental
	1990	Analytical-observational
	1990	Descriptive observational
	1991	Analytical-observational
	1991	Analytical-observational
	1993	Experimental
	1993	Analytical-observational
	1993	Descriptive observational
	1993	Analytical-observational
	1994	Analytical-observational
	1994	Descriptive observational
	1994	Analytical-observational
	1994	Analytical-observational
	1994	Descriptive observational
	1995	Experimental
	1995	Experimental
	1996	Descriptive observational
	1996	Analytical-observational
	1997	Review
	1997	Analytical-observational
	1997	Analytical-observational
	1997	Descriptive observational
	1997	Descriptive observational
	1997	Analytical-observational
	1998	Descriptive observational
	1998	Analytical-observational
	1998	Analytical-observational
	1999	Analytical-observational
	1999	Descriptive observational
	2000	Analytical-observational
	2000	Descriptive observational
	2000	Review
	2000	Experimental
	2000	Experimental
	2001	Review
	2001	Descriptive observational
	2001	Analytical-observational
	2002	Analytical-observational
	2002	Review
	2002	Analytical-observational
	2002	Descriptive observational
	2002	Descriptive observational
	2003	Descriptive observational
	2003	Experimental
	2003	Descriptive observational
	2004	Analytical-observational
	2004	Review
	2004	Descriptive observational
	2004	Analytical-observational
	2004	Analytical-observational
	2005	Analytical-observational
	2005	Analytical-observational
	2005	Analytical-observational
	2005	Experimental
	2005	Analytical-observational
	2005	Analytical-observational
	2005	Analytical-observational
	2005	Review
	2005	Experimental
	2005	Analytical-observational
	2006	Descriptive observational
	2006	Experimental
	2006	Analytical-observational
	2006	Analytical-observational
	2007	Descriptive observational
	2007	Review
	2007	Analytical-observational
	2007	Analytical-observational
	2007	Descriptive observational
	2007	Review
	2007	Analytical-observational
	2007	Review
	2008	Analytical-observational
	2008	Analytical-observational
	2008	Experimental
	2008	Analytical-observational
	2008	Review
	2008	Descriptive observational
	2009	Analytical-observational
	2009	Review
	2009	Analytical-observational
	2010	Descriptive observational
	2010	Review
	2010	Analytical-observational
	2010	Descriptive observational
	2010	Analytical-observational
	2010	Analytical-observational
	2010	Experimental
	2010	Analytical-observational
	2010	Review
	2011	Analytical-observational
	2011	Experimental
	2011	Analytical-observational
	2011	Analytical-observational
	2011	Analytical-observational
	2012	Descriptive observational
	2012	Descriptive observational
	2012	Experimental
	2012	Analytical-observational
	2012	Analytical-observational
	2013	Analytical-observational
	2013	Descriptive observational
	2014	Analytical-observational
	2014	Descriptive observational
	2014	Descriptive observational
	2014	Analytical-observational
	2015	Analytical-observational
	2015	Descriptive observational
	2015	Descriptive observational
	2015	Analytical-observational
	2015	Analytical-observational
	2015	Analytical-observational
	2015	Descriptive observational
	2016	Analytical-observational
	2016	Descriptive observational
	2016	Experimental
	2016	Experimental
	2016	Descriptive observational
	2016	Descriptive observational
	2017	Descriptive observational
	2017	Descriptive observational
	2017	Descriptive observational
	2017	Analytical-observational
	2017	Descriptive observational
	2017	Descriptive observational
	2017	Analytical-observational
	2017	Analytical-observational
	2017	Analytical-observational
	2017	Analytical-observational
	2017	Analytical-observational
	2017	Analytical-observational
	2017	Descriptive observational
	2017	Analytical-observational
	2017	Descriptive observational
	2017	Descriptive observational
	2018	Analytical-observational
	2018	Descriptive observational
	2018	Descriptive observational
	2018	Descriptive observational
	2018	Descriptive observational
	2018	Analytical-observational
	2018	Descriptive observational
	2018	Descriptive observational
	2018	Analytical-observational
	2018	Descriptive observational
	2018	Descriptive observational
	2018	Analytical-observational
	2018	Analytical-observational
	2018	Analytical-observational
	2018	Analytical-observational
	2018	Descriptive observational
	2018	Descriptive observational
	2018	Analytical-observational
	2018	Analytical-observational
	2018	Descriptive observational
	2018	Descriptive observational
	2018	Analytical-observational
	2018	Analytical-observational
	2018	Analytical-observational
	2018	Descriptive observational
	2018	Descriptive observational
	2018	Descriptive observational
	2019	Analytical-observational
	2019	Descriptive observational
	2019	Descriptive observational
	2019	Analytical-observational
	2019	Descriptive observational
	2019	Descriptive observational
	2019	Descriptive observational
	2019	Descriptive observational
	2019	Descriptive observational
	2019	Analytical-observational
	2019	Analytical-observational
	2019	Descriptive observational
	2019	Descriptive observational
	2019	Descriptive observational
	2019	Analytical-observational
	2019	Descriptive observational
	2020	Descriptive observational
	2020	Descriptive observational
	2020	Review
	2020	Descriptive observational
	2020	Descriptive observational
	2020	Analytical-observational
	2020	Descriptive observational
	2020	Descriptive observational
	2020	Analytical-observational
	2020	Descriptive observational
	2020	Analytical-observational
	2020	Review
	2020	Descriptive observational
	2020	Descriptive observational
	2021	Analytical-observational
	2021	Descriptive observational
	2021	Analytical-observational
	2021	Descriptive observational
	2021	Analytical-observational
	2021	Analytical-observational
	2021	Review
	2021	Analytical-observational
	2021	Analytical-observational
	2021	Analytical-observational
	2021	Descriptive observational
	2022	Analytical-observational
	2022	Analytical-observational
	2022	Analytical-observational
	2022	Analytical-observational
	2022	Descriptive observational
	2022	Descriptive observational
	2022	Descriptive observational
	2022	Descriptive observational
	2022	Analytical-observational
	2022	Descriptive observational
	2022	Descriptive observational
	2023	Analytical-observational
	2023	Analytical-observational
	2023	Descriptive observational
	2023	Analytical-observational
	2023	Analytical-observational
	2023	Analytical-observational
	2023	Descriptive observational
	2023	Descriptive observational
	2023	Descriptive observational
	2023	Descriptive observational
	2023	Descriptive observational
